# Supplementary material for: Tetra­aqua­bis­(N,N-dimethyl­formamide-κO)zinc(II) bis­[(2-{3-[2-(carboxyl­ato­meth­oxy-κ2 O,O′)phen­yl]pyrazol-1-yl-κN 2}acetato-κO)chloridozincate(II)]
Source: Acta Crystallogr Sect E Struct Rep Online. 2012 May 26;68(Pt 6):m817. doi: 10.1107/S1600536812023045 (PMC3379139; doi:10.1107/S1600536812023045)
Supplement: Supplementary file 2 [file e-68-0m817-Isup2.hkl]

# 
# h,k,l, Fc-squared, Fo-squared, sigma(Fo-squared) and status flag 
# 
data_I
_shelx_title ' t in P1                          P-1' 
_shelx_refln_list_code          4 
_shelx_F_calc_maximum      145.34 
_exptl_crystal_F_000       527.89 
_reflns_d_resolution_high  0.7702 
 
loop_ 
 _symmetry_equiv_pos_as_xyz 
 'x, y, z' 
 '-x, -y, -z' 
 
_cell_length_a     8.0040 
_cell_length_b     8.7276 
_cell_length_c    15.7820 
_cell_angle_alpha  90.060 
_cell_angle_beta  101.220 
_cell_angle_gamma 107.950 
 
_shelx_F_squared_multiplier     1.000 
 
loop_ 
 _refln_index_h 
 _refln_index_k 
 _refln_index_l 
 _refln_F_squared_calc 
 _refln_F_squared_meas 
 _refln_F_squared_sigma 
 _refln_observed_status 
   2   0   0     1071.68     1297.07     17.54 o 
   3   0   0     2194.04     2105.43     39.06 o 
   4   0   0     5680.85     5781.33    152.28 o 
   5   0   0      991.77      978.46     26.11 o 
   6   0   0      124.77      144.46     10.10 o 
   7   0   0      188.27      207.50     13.02 o 
   8   0   0        8.80        8.19     10.05 o 
   9   0   0       70.11      103.84     22.00 o 
  -9   1   0       87.68      150.63     37.25 o 
  -8   1   0      103.21       92.25     15.68 o 
  -7   1   0      147.85      133.55     12.90 o 
  -6   1   0      647.02      636.67     25.57 o 
  -5   1   0      108.09      136.29      6.43 o 
  -4   1   0      620.40      785.59     17.60 o 
  -3   1   0     5608.30     5454.10    165.92 o 
  -2   1   0    21122.80    18675.97    416.11 o 
  -1   1   0     2361.34     2415.62     18.69 o 
   1   1   0     1896.05     1705.74     24.86 o 
   2   1   0     1976.69     2098.98     33.33 o 
   3   1   0     1144.42     1078.45     21.31 o 
   4   1   0     3288.42     3407.90     88.96 o 
   5   1   0     1289.72     1364.11     41.69 o 
   6   1   0        1.18       -4.92      4.92 o 
   7   1   0       30.40       40.61      8.34 o 
   8   1   0      533.28      537.37     45.10 o 
   9   1   0       75.45       73.50     20.54 o 
 -10   2   0        3.46       18.85     14.45 o 
  -9   2   0      366.80      408.73     38.22 o 
  -8   2   0      170.06      157.48     19.23 o 
  -7   2   0       92.18      100.70     10.86 o 
  -6   2   0        1.69       -4.62      9.39 o 
  -5   2   0     3075.86     3034.29     85.51 o 
  -4   2   0      726.72      776.11     36.07 o 
  -3   2   0     1493.81     1408.82     28.78 o 
  -2   2   0    16776.13    17070.27    517.04 o 
  -1   2   0     5577.27     5091.34    103.58 o 
   0   2   0      371.66      464.62      7.69 o 
   1   2   0     1612.22     1362.70     26.10 o 
   2   2   0      392.98      327.84     10.93 o 
   3   2   0       82.88       64.67     10.94 o 
   4   2   0      209.59      246.39      9.90 o 
   5   2   0      386.81      350.85     14.77 o 
   6   2   0     1018.11     1067.35     42.89 o 
   7   2   0       68.56       82.63     22.73 o 
   8   2   0       96.79       91.09     17.34 o 
 -10   3   0        8.32       31.71     25.36 o 
  -9   3   0       14.16       -6.52     10.62 o 
  -8   3   0     1088.63     1024.03     63.44 o 
  -7   3   0      641.24      633.85     25.12 o 
  -6   3   0       47.24       44.63      5.89 o 
  -5   3   0       42.68       34.17      4.52 o 
  -4   3   0     1449.80     1364.57     36.53 o 
  -3   3   0        4.74       13.31      6.89 o 
  -2   3   0       31.38       27.84      3.79 o 
  -1   3   0     3628.97     3564.16     65.37 o 
   0   3   0     1049.91     1033.79     14.88 o 
   1   3   0       31.64       37.92      2.95 o 
   2   3   0       99.91      108.41      3.65 o 
   3   3   0      551.24      511.83     13.87 o 
   4   3   0      100.20       87.41     10.67 o 
   5   3   0      311.30      263.54     13.57 o 
   6   3   0      173.56      229.74     16.21 o 
   7   3   0      258.57      232.58     25.73 o 
   8   3   0        9.38      -23.26     23.26 o 
 -10   4   0      315.95      292.04     41.05 o 
  -9   4   0       70.46       49.00     26.22 o 
  -8   4   0       25.44       20.92      9.31 o 
  -7   4   0      270.63      276.23     22.49 o 
  -6   4   0      194.64      208.92     12.49 o 
  -5   4   0      222.55      212.99     13.62 o 
  -4   4   0    11583.55    11719.80    360.94 o 
  -3   4   0      422.51      429.43     14.78 o 
  -2   4   0      573.97      544.42     34.57 o 
  -1   4   0     2075.29     2090.05     43.46 o 
   0   4   0     7963.31     8149.02    198.92 o 
   1   4   0     1488.62     1548.04     45.60 o 
   2   4   0        1.05       11.34      3.28 o 
   3   4   0        0.11       -0.20      3.16 o 
   4   4   0     1594.70     1521.58     78.19 o 
   5   4   0      148.72      144.46     10.22 o 
   6   4   0      601.18      573.90     45.84 o 
   7   4   0       23.92       34.76     14.59 o 
 -10   5   0        0.92       22.98     19.05 o 
  -9   5   0       82.75       87.03     16.80 o 
  -8   5   0      137.96      112.54     15.12 o 
  -7   5   0      102.50       98.02      9.15 o 
  -6   5   0     1257.88     1233.89     38.65 o 
  -5   5   0      145.85      159.28      8.37 o 
  -4   5   0        1.19        2.40      3.12 o 
  -3   5   0      118.65      135.37      7.44 o 
  -2   5   0     7289.73     6970.54    219.29 o 
  -1   5   0      334.57      277.23      9.18 o 
   0   5   0      119.85      133.58      9.71 o 
   1   5   0     2071.67     2227.90     48.22 o 
   2   5   0     2117.91     2294.21    145.90 o 
   3   5   0      108.97      150.90     14.94 o 
   4   5   0        1.16       11.77     14.09 o 
   5   5   0      800.19      769.88     53.37 o 
   6   5   0        1.25       13.40     12.60 o 
   7   5   0       10.26       36.69     26.33 o 
  -9   6   0      118.57      114.17     28.64 o 
  -8   6   0      266.94      304.84     25.43 o 
  -7   6   0        3.63       -5.06      5.06 o 
  -6   6   0     1563.22     1532.05     51.86 o 
  -5   6   0     1882.43     1818.18     55.15 o 
  -4   6   0      701.18      652.21     24.21 o 
  -3   6   0     1348.68     1391.24     47.19 o 
  -2   6   0       28.72       36.22      9.14 o 
  -1   6   0     2607.04     2635.81     74.44 o 
   0   6   0        0.65        4.39      4.98 o 
   1   6   0      780.00      883.03     48.99 o 
   2   6   0      262.44      283.91     22.01 o 
   3   6   0      181.29      201.95     20.88 o 
   4   6   0        0.71       12.65     10.40 o 
   5   6   0       68.24      118.55     21.86 o 
   6   6   0      304.13      354.02     40.29 o 
  -9   7   0        0.24      -19.39     19.39 o 
  -8   7   0        0.95        9.86      9.21 o 
  -7   7   0      830.42      760.98     32.40 o 
  -6   7   0        1.87       -1.52      6.12 o 
  -5   7   0        3.39       -2.96      7.39 o 
  -4   7   0      159.13      173.68     11.53 o 
  -3   7   0      822.48      849.75     34.79 o 
  -2   7   0      655.76      688.91     28.12 o 
  -1   7   0       45.86       78.08     16.53 o 
   0   7   0      478.68      403.02     30.31 o 
   1   7   0       37.71       39.88     10.79 o 
   2   7   0      139.61       99.33     23.46 o 
   3   7   0      188.56      232.44     27.94 o 
   4   7   0      254.07      330.15     38.06 o 
   5   7   0       83.51       85.23     23.19 o 
  -9   8   0       56.02       62.59     21.78 o 
  -8   8   0       76.91      102.47     28.97 o 
  -7   8   0        9.29        9.19      6.40 o 
  -6   8   0      723.64      767.94     35.11 o 
  -5   8   0      376.66      365.68     18.75 o 
  -4   8   0       24.07       40.39     13.50 o 
  -3   8   0      506.07      472.05     23.76 o 
  -2   8   0      696.70      607.33     27.93 o 
  -1   8   0        0.81       -7.30     13.24 o 
   0   8   0      165.10      152.35     35.16 o 
   1   8   0      923.11     1068.93     72.91 o 
   2   8   0       31.88       21.02     11.47 o 
   3   8   0       93.09      119.77     21.67 o 
   4   8   0       86.65       84.60     23.41 o 
  -8   9   0       52.29      100.41     31.06 o 
  -7   9   0      171.85      147.85     30.48 o 
  -6   9   0      124.84      139.58     19.63 o 
  -5   9   0      386.62      392.41     27.14 o 
  -4   9   0      104.44       88.21     10.74 o 
  -3   9   0       39.05       31.80      7.51 o 
  -2   9   0      929.18      960.02     71.85 o 
  -1   9   0      554.89      624.87     44.34 o 
   0   9   0       37.07       28.10     13.33 o 
   1   9   0       71.02       73.30     16.03 o 
   2   9   0      219.28      198.43     31.19 o 
   3   9   0       77.84      120.80     31.17 o 
  -7  10   0        0.81       12.78     11.08 o 
  -6  10   0        3.24       -0.84     10.00 o 
  -5  10   0       70.34       77.47     21.15 o 
  -4  10   0      256.18      249.95     26.32 o 
  -3  10   0       13.55        7.54     12.12 o 
  -2  10   0       45.61       56.49     15.22 o 
  -1  10   0      105.32      102.23     21.17 o 
   0  10   0      244.39      194.91     27.00 o 
   1  10   0        4.98      -15.90     16.79 o 
  -5  11   0       66.22       29.40     17.02 o 
  -4  11   0        0.22        1.35     16.68 o 
  -3  11   0       62.86       83.51     24.46 o 
  -2  11   0        9.79        6.20     12.37 o 
  -1  11   0       99.77      118.67     44.55 o 
   1 -11   1       43.06       29.80     22.03 o 
   2 -11   1      138.99      163.06     39.94 o 
   3 -11   1       11.10       13.40     19.23 o 
   4 -11   1        6.90       10.48     14.81 o 
   5 -11   1      112.66      171.26     37.82 o 
  -1 -10   1       25.24       15.38     23.55 o 
   0 -10   1       52.48       42.41     14.89 o 
   1 -10   1      125.36      155.97     21.88 o 
   2 -10   1        1.64      -12.78     12.78 o 
   3 -10   1      439.68      448.73     46.56 o 
   4 -10   1      142.03      110.87     29.42 o 
   5 -10   1       49.56       67.56     38.91 o 
   6 -10   1       41.47       41.55     14.54 o 
   7 -10   1      154.67      131.37     21.76 o 
  -3  -9   1      214.74      236.49     38.36 o 
  -2  -9   1        4.14       -0.95     25.47 o 
  -1  -9   1      126.28      113.72     37.27 o 
   0  -9   1      456.18      490.11     46.90 o 
   1  -9   1      307.66      290.54     29.07 o 
   2  -9   1        2.24      -17.01     17.01 o 
   3  -9   1        5.81       10.92      8.06 o 
   4  -9   1      112.65      121.40     13.15 o 
   5  -9   1       20.33       26.65      7.83 o 
   6  -9   1      142.49       97.55     24.20 o 
   7  -9   1       85.28      122.07     21.25 o 
   8  -9   1       48.55       50.39     26.15 o 
  -4  -8   1       39.84       60.71     19.94 o 
  -3  -8   1      122.05      148.77     24.78 o 
  -2  -8   1      833.34      943.85     74.72 o 
  -1  -8   1      138.24      181.11     19.56 o 
   0  -8   1       45.59       57.52     12.58 o 
   1  -8   1      196.84      165.12     10.96 o 
   2  -8   1      409.47      383.86     20.68 o 
   3  -8   1        6.98       14.17      7.75 o 
   4  -8   1       36.48       54.75      7.64 o 
   5  -8   1      293.93      321.90     16.69 o 
   6  -8   1        4.59       10.51      6.32 o 
   7  -8   1       47.18       64.10     12.46 o 
   8  -8   1       12.01        2.27     16.87 o 
   9  -8   1       64.81      119.18     34.84 o 
  -5  -7   1       96.71      124.57     25.70 o 
  -4  -7   1      131.62      162.81     28.97 o 
  -3  -7   1        9.15       11.86     11.28 o 
  -2  -7   1        8.11       -5.80     13.20 o 
  -1  -7   1      665.37      673.82     45.02 o 
   0  -7   1        3.26       -1.63      3.60 o 
   1  -7   1       13.98       52.73     13.12 o 
   2  -7   1     2414.70     2507.27     87.74 o 
   3  -7   1     1468.52     1595.12     61.45 o 
   4  -7   1       14.86       14.35      5.49 o 
   5  -7   1       39.44       44.68      6.56 o 
   6  -7   1      915.87      900.79     33.64 o 
   7  -7   1        1.78       -0.37      4.66 o 
   8  -7   1        2.80       49.44     30.86 o 
   9  -7   1       68.69       69.59     22.24 o 
  -6  -6   1        0.04        0.60     19.28 o 
  -5  -6   1      242.03      256.66     31.72 o 
  -4  -6   1       60.80       62.29     20.06 o 
  -3  -6   1      114.36      138.76     16.23 o 
  -2  -6   1      958.59     1125.18     66.25 o 
  -1  -6   1      185.14      169.12      7.13 o 
   0  -6   1     2594.00     2714.55    117.37 o 
   1  -6   1       27.30       35.31      7.57 o 
   2  -6   1      106.62      113.26      8.20 o 
   3  -6   1     2342.70     2353.10     72.30 o 
   4  -6   1      610.58      607.11     26.91 o 
   5  -6   1      158.03      166.05      9.34 o 
   6  -6   1      597.79      604.28     22.38 o 
   7  -6   1      578.14      605.01     26.25 o 
   8  -6   1      320.39      330.18     24.43 o 
   9  -6   1        1.71       14.90     17.57 o 
  -7  -5   1       26.39        3.78     20.55 o 
  -6  -5   1      376.63      402.01     40.54 o 
  -5  -5   1       22.17       31.91     12.10 o 
  -4  -5   1        3.99       14.85     12.86 o 
  -3  -5   1     1455.70     1393.67     81.01 o 
  -2  -5   1     1299.98     1440.28     44.03 o 
  -1  -5   1      817.22      828.58     28.35 o 
   0  -5   1        0.54       -0.66      2.40 o 
   1  -5   1     2693.25     2833.50     71.40 o 
   2  -5   1        7.43        6.28      6.83 o 
   3  -5   1      181.38      142.77      7.44 o 
   4  -5   1      251.81      303.68     11.56 o 
   5  -5   1      867.86      907.81     30.22 o 
   6  -5   1      473.53      424.25     15.53 o 
   7  -5   1        0.15       -0.32      5.52 o 
   8  -5   1      392.11      411.93     23.35 o 
   9  -5   1       10.39        5.47     15.73 o 
  -8  -4   1       62.51       51.10     30.11 o 
  -7  -4   1        2.02       22.61     21.14 o 
  -6  -4   1      257.88      261.22     39.40 o 
  -5  -4   1     1502.72     1453.36     56.17 o 
  -4  -4   1      420.97      413.50     22.06 o 
  -3  -4   1      196.24      203.29      9.61 o 
  -2  -4   1     2909.70     2649.07    181.77 o 
  -1  -4   1     3534.80     3963.44     92.34 o 
   0  -4   1       47.12       48.24      4.08 o 
   1  -4   1      415.47      407.26     10.33 o 
   2  -4   1     4924.26     4886.37    124.34 o 
   3  -4   1      659.33      813.52     43.87 o 
   4  -4   1     3544.12     3841.33     96.78 o 
   5  -4   1      430.43      394.80     12.07 o 
   6  -4   1       22.00       19.88      5.17 o 
   7  -4   1      127.36      121.50     20.38 o 
   8  -4   1       73.42       73.14      9.00 o 
   9  -4   1      386.96      327.11     32.50 o 
  10  -4   1        9.99       22.92     19.42 o 
  -8  -3   1      237.65      227.06     44.34 o 
  -7  -3   1      221.25      215.84     16.08 o 
  -6  -3   1      534.68      489.52     25.08 o 
  -5  -3   1       16.50       14.47      4.92 o 
  -4  -3   1     1821.26     1777.91     52.75 o 
  -3  -3   1       27.31       32.21      3.99 o 
  -2  -3   1      439.04      460.70     23.07 o 
  -1  -3   1     4451.04     4022.14    176.99 o 
   0  -3   1     6255.14     6192.09    165.50 o 
   1  -3   1      122.99      140.03     10.03 o 
   2  -3   1      606.69      530.14     33.55 o 
   3  -3   1     1835.98     1692.74     54.54 o 
   4  -3   1      434.77      360.91      9.73 o 
   5  -3   1      279.76      302.96     22.45 o 
   6  -3   1      205.48      193.19     11.12 o 
   7  -3   1     1679.10     1695.81     64.46 o 
   8  -3   1      154.85      165.34     19.37 o 
   9  -3   1      159.82      111.49     18.92 o 
  10  -3   1       94.92      143.61     35.15 o 
  -9  -2   1       72.56       86.03     37.42 o 
  -8  -2   1      141.03      144.91     20.62 o 
  -7  -2   1      261.71      287.50     19.00 o 
  -6  -2   1       57.00       61.71      7.74 o 
  -5  -2   1      584.37      574.85     30.10 o 
  -4  -2   1      285.06      286.29     10.74 o 
  -3  -2   1      529.45      428.66     10.88 o 
  -2  -2   1      179.52      209.93      6.23 o 
  -1  -2   1      598.29      537.80     18.58 o 
   0  -2   1      719.49      761.02     15.97 o 
   1  -2   1     1525.48     1356.92     36.31 o 
   2  -2   1     3884.97     3997.86     63.02 o 
   3  -2   1      219.54      246.74      7.82 o 
   4  -2   1    11397.97    10898.84    339.31 o 
   5  -2   1      576.85      553.10     42.59 o 
   6  -2   1      115.75      120.34     17.15 o 
   7  -2   1      739.83      769.01     29.83 o 
   8  -2   1      876.90      850.05     36.47 o 
   9  -2   1       23.77       26.20     12.82 o 
  -9  -1   1      169.87      148.88     25.54 o 
  -8  -1   1       16.54       34.50     12.79 o 
  -7  -1   1        4.76       13.53      6.02 o 
  -6  -1   1      853.57      914.02     32.92 o 
  -5  -1   1       99.94       95.89     10.33 o 
  -4  -1   1      455.79      467.71     12.31 o 
  -3  -1   1        2.84       32.15      7.64 o 
  -2  -1   1     2661.31     2706.50     42.76 o 
  -1  -1   1      173.72      271.21      4.34 o 
   1  -1   1     6545.14     6680.72     81.31 o 
   2  -1   1     6502.25     6919.56    131.31 o 
   3  -1   1     1554.80     1646.92     90.03 o 
   4  -1   1      187.48      150.63      6.63 o 
   5  -1   1      816.45      767.61     23.08 o 
   6  -1   1       90.72      119.17     15.31 o 
   7  -1   1       75.88       79.55     15.34 o 
   8  -1   1      349.52      373.43     32.54 o 
   9  -1   1      223.06      227.63     25.79 o 
  -9   0   1       90.31      143.53     24.01 o 
  -8   0   1     1480.21     1541.89     97.43 o 
  -7   0   1        0.00        4.68     13.44 o 
  -6   0   1        5.06       15.36      3.95 o 
  -5   0   1     2021.75     2210.24     56.32 o 
  -4   0   1     3134.67     3004.48    101.07 o 
  -3   0   1        1.46        5.76      2.32 o 
  -2   0   1     4892.29     4914.05     80.88 o 
   1   0   1       97.41       46.06      1.68 o 
   2   0   1       43.74      103.71      4.35 o 
   3   0   1      412.47      270.11      6.41 o 
   4   0   1     1788.93     1918.75     45.66 o 
   5   0   1       10.26        2.96      4.52 o 
   6   0   1      185.40      231.33     17.40 o 
   7   0   1        0.56        7.70     11.69 o 
   8   0   1      269.13      229.14     17.30 o 
   9   0   1       84.66      120.92     22.21 o 
 -10   1   1        1.56       -9.49     17.45 o 
  -9   1   1      145.37      101.43     18.60 o 
  -8   1   1      143.71      123.81     17.65 o 
  -7   1   1      587.78      621.17     43.82 o 
  -6   1   1      280.80      273.78     17.85 o 
  -5   1   1      307.15      398.27     11.10 o 
  -4   1   1     9265.45     8745.46    218.91 o 
  -3   1   1    11826.07    12212.06    306.40 o 
  -2   1   1      160.56      194.73      4.42 o 
  -1   1   1      106.02      138.20      3.64 o 
   1   1   1      441.82      346.17      3.18 o 
   2   1   1     1446.46     1553.71     25.14 o 
   3   1   1     3757.38     4189.77     96.21 o 
   4   1   1       79.81       73.41      5.09 o 
   5   1   1     1459.44     1563.37     48.31 o 
   6   1   1        9.64        7.82      5.38 o 
   7   1   1      569.29      539.55     28.01 o 
   8   1   1        2.39        1.46      9.66 o 
   9   1   1      129.95      125.79     34.26 o 
 -10   2   1        5.80       16.20     13.73 o 
  -9   2   1        9.21        4.37     10.31 o 
  -8   2   1       51.53       82.13     19.93 o 
  -7   2   1      118.48      145.00      7.35 o 
  -6   2   1     1990.60     1961.21     53.98 o 
  -5   2   1      425.14      422.03     18.00 o 
  -4   2   1      525.03      540.82     16.21 o 
  -3   2   1      938.23      994.15     16.25 o 
  -2   2   1    15015.13    14847.85    339.98 o 
  -1   2   1    10415.03    10217.12    225.88 o 
   0   2   1    11133.81    10954.81    158.68 o 
   1   2   1     2977.37     3159.55     43.25 o 
   2   2   1      239.82      232.98      9.59 o 
   3   2   1      212.45      341.47     10.19 o 
   4   2   1     3416.52     3391.82     97.97 o 
   5   2   1     1284.02     1263.20     41.14 o 
   6   2   1       97.66      111.43      9.34 o 
   7   2   1        0.76       -4.34      6.77 o 
   8   2   1      244.78      273.54     53.43 o 
 -10   3   1        2.90        7.10     13.24 o 
  -9   3   1      166.97      184.60     23.85 o 
  -8   3   1      220.69      236.16     22.70 o 
  -7   3   1      637.25      584.77     20.00 o 
  -6   3   1       19.27       12.93      5.43 o 
  -5   3   1      103.87       95.66      5.84 o 
  -4   3   1      238.64      262.79     10.25 o 
  -3   3   1      318.82      312.30      9.24 o 
  -2   3   1     4482.86     4264.10     87.71 o 
  -1   3   1      949.40      989.73     16.23 o 
   0   3   1      189.10      222.38      7.47 o 
   1   3   1      158.94      282.65     11.29 o 
   2   3   1     7604.24     7358.60    172.63 o 
   3   3   1      687.76      683.54     15.92 o 
   4   3   1       69.44       68.07      5.47 o 
   5   3   1      373.08      403.72     17.58 o 
   6   3   1     1137.89     1205.89     49.86 o 
   7   3   1        1.67        8.60     10.47 o 
   8   3   1        0.02       10.20     21.26 o 
 -10   4   1        0.23       18.78     12.07 o 
  -9   4   1        0.32       -6.43     18.57 o 
  -8   4   1      727.44      769.97     48.69 o 
  -7   4   1      538.25      489.68     52.86 o 
  -6   4   1        6.62       12.74      4.29 o 
  -5   4   1      708.87      639.07     16.34 o 
  -4   4   1     1364.23     1265.71     30.16 o 
  -3   4   1      951.04     1141.71     35.95 o 
  -2   4   1      139.01      166.86     11.72 o 
  -1   4   1     1720.81     1508.70     29.16 o 
   0   4   1     2037.86     1919.73     57.21 o 
   1   4   1      296.52      263.84     11.81 o 
   2   4   1      213.88      179.50     19.46 o 
   3   4   1      485.01      559.31     19.16 o 
   4   4   1       30.08       28.89     11.06 o 
   5   4   1      310.57      375.14     36.46 o 
   6   4   1      246.04      300.83     29.93 o 
   7   4   1      126.61      154.92     22.58 o 
 -10   5   1      213.93      152.40     29.37 o 
  -9   5   1        0.93       -6.18     13.98 o 
  -8   5   1      102.14      104.58     15.62 o 
  -7   5   1     1524.55     1658.25     61.06 o 
  -6   5   1      240.58      238.63     11.15 o 
  -5   5   1       16.45       33.81     10.51 o 
  -4   5   1     2216.89     2160.33     73.82 o 
  -3   5   1     7418.65     7017.61    213.47 o 
  -2   5   1       56.21       34.21      5.29 o 
  -1   5   1       28.98       38.94      4.66 o 
   0   5   1      216.06      197.58     10.63 o 
   1   5   1      327.85      358.56     20.69 o 
   2   5   1      317.38      314.89     47.21 o 
   3   5   1       77.46      123.36     16.00 o 
   4   5   1      305.11      292.55     27.08 o 
   5   5   1       31.70       36.18     11.67 o 
   6   5   1       87.42      111.96     17.67 o 
   7   5   1       58.36       47.75     28.57 o 
  -9   6   1       31.37       24.70     11.60 o 
  -8   6   1       88.64       78.29     16.88 o 
  -7   6   1       90.57       74.10     14.12 o 
  -6   6   1     1677.81     1669.45     57.49 o 
  -5   6   1       19.16       17.77      5.17 o 
  -4   6   1      143.93      135.05      8.17 o 
  -3   6   1      330.30      299.20     12.33 o 
  -2   6   1     1932.04     1957.25     58.95 o 
  -1   6   1        9.77        8.27      7.84 o 
   0   6   1       27.65       24.98     20.34 o 
   1   6   1     1165.60     1109.62     56.58 o 
   2   6   1     1208.23     1129.34     67.14 o 
   3   6   1      107.05      102.21     16.38 o 
   4   6   1       12.40        0.15     19.86 o 
   5   6   1      729.32      774.19     63.87 o 
   6   6   1        0.70       10.43     19.77 o 
  -9   7   1        5.38      -17.79     17.79 o 
  -8   7   1      422.11      365.47     44.49 o 
  -7   7   1       65.10       62.18      7.86 o 
  -6   7   1      135.18      143.28     10.20 o 
  -5   7   1        8.43       33.41     16.03 o 
  -4   7   1      970.41      956.95     36.59 o 
  -3   7   1      726.22      652.32     27.19 o 
  -2   7   1      192.17      186.25     10.10 o 
  -1   7   1     1314.04     1251.91     40.20 o 
   0   7   1       13.50      -11.00     11.00 o 
   1   7   1       20.18       33.30      9.42 o 
   2   7   1      995.54     1154.50     74.48 o 
   3   7   1      640.59      777.33     64.34 o 
   4   7   1       68.91       36.02     15.83 o 
   5   7   1       67.59       52.77     19.74 o 
  -9   8   1        0.68      -17.39     18.74 o 
  -8   8   1        0.54      -18.43     18.43 o 
  -7   8   1      695.30      649.45     41.35 o 
  -6   8   1       42.81       28.31      6.88 o 
  -5   8   1      117.22      120.39     11.26 o 
  -4   8   1      699.63      682.95     31.48 o 
  -3   8   1      445.98      371.67     18.66 o 
  -2   8   1      241.56      237.80     34.81 o 
  -1   8   1        0.41       -3.77     14.92 o 
   0   8   1      439.76      486.99     40.01 o 
   1   8   1        1.07        3.93      9.89 o 
   2   8   1       79.17       85.76     18.22 o 
   3   8   1      102.32      150.13     26.51 o 
   4   8   1      120.58      115.32     23.20 o 
  -8   9   1        1.64      -19.85     19.85 o 
  -7   9   1      301.31      299.54     26.64 o 
  -6   9   1      273.61      314.18     26.38 o 
  -5   9   1      291.59      233.41     17.67 o 
  -4   9   1       14.57       27.80      8.27 o 
  -3   9   1      594.59      521.94     26.69 o 
  -2   9   1      189.35      248.53     42.34 o 
  -1   9   1      145.81      123.88     22.98 o 
   0   9   1        0.33        3.67     14.86 o 
   1   9   1      165.30      173.26     23.38 o 
   2   9   1        0.53      -10.55     13.82 o 
   3   9   1      108.31      100.43     27.50 o 
  -7  10   1        2.52        5.75     15.95 o 
  -6  10   1       15.13        5.96     10.16 o 
  -5  10   1      393.61      399.20     36.31 o 
  -4  10   1       10.73       -1.25     10.62 o 
  -3  10   1        6.08        9.00     15.18 o 
  -2  10   1      262.06      306.23     36.65 o 
  -1  10   1      104.98      104.52     20.73 o 
   0  10   1       29.71       47.92     16.73 o 
   1  10   1       14.40      -17.30     17.30 o 
  -5  11   1       13.32       -2.03     17.08 o 
  -4  11   1      154.29      144.75     36.26 o 
  -3  11   1        6.76       -6.06     14.03 o 
  -2  11   1       21.20       12.33     15.22 o 
  -1  11   1      122.74       96.72     38.10 o 
   1 -11   2      173.25      150.15     40.16 o 
   2 -11   2       28.86       21.29     16.96 o 
   3 -11   2       22.93       24.80     16.38 o 
   4 -11   2      188.93      180.20     40.74 o 
   5 -11   2      123.18       83.69     23.20 o 
  -1 -10   2      106.92       63.39     19.36 o 
   0 -10   2       48.50       57.94     15.92 o 
   1 -10   2      129.03      141.86     21.60 o 
   2 -10   2      487.67      561.67     56.92 o 
   3 -10   2       42.43       47.59     21.35 o 
   4 -10   2        1.93       -9.40     10.38 o 
   5 -10   2      107.40      114.48     24.78 o 
   6 -10   2      118.44       98.97     19.03 o 
   7 -10   2        5.90       69.91     49.65 o 
  -3  -9   2       96.62       87.37     24.28 o 
  -2  -9   2        1.59        6.90     11.59 o 
  -1  -9   2      161.55      116.17     18.79 o 
   0  -9   2       66.11       81.26     15.92 o 
   1  -9   2       20.32       12.68     11.00 o 
   2  -9   2        6.58       -4.60      6.80 o 
   3  -9   2      219.90      232.22     19.70 o 
   4  -9   2      109.43       85.27     10.52 o 
   5  -9   2        3.53       14.45     23.14 o 
   6  -9   2      216.70      240.24     25.81 o 
   7  -9   2      259.68      290.27     26.95 o 
   8  -9   2        3.55      -12.90     20.06 o 
  -4  -8   2      110.15       95.14     33.90 o 
  -3  -8   2      142.59      155.18     25.05 o 
  -2  -8   2       28.24       34.53     12.86 o 
  -1  -8   2      239.00      248.18     25.85 o 
   0  -8   2      230.56      257.72     21.74 o 
   1  -8   2      223.19      228.42     13.33 o 
   2  -8   2      104.70      111.78     12.42 o 
   3  -8   2        0.84       16.00      7.41 o 
   4  -8   2      648.50      691.27     28.29 o 
   5  -8   2        2.97        8.32      7.92 o 
   6  -8   2      289.82      260.78     23.45 o 
   7  -8   2       42.24       33.16     11.07 o 
   8  -8   2      259.80      279.74     28.56 o 
  -5  -7   2      129.74      124.44     22.27 o 
  -4  -7   2       48.73       37.37     13.86 o 
  -3  -7   2       48.03       75.93     15.26 o 
  -2  -7   2     1541.09     1736.54    106.80 o 
  -1  -7   2       17.28        4.18      6.24 o 
   0  -7   2      150.92      109.53     17.32 o 
   1  -7   2     1262.42     1175.91     39.97 o 
   2  -7   2      456.82      569.82     26.00 o 
   3  -7   2      412.22      338.38     26.41 o 
   4  -7   2        4.90        1.58      4.08 o 
   5  -7   2      303.81      273.99     13.42 o 
   6  -7   2       10.36       18.56      5.09 o 
   7  -7   2      108.93      111.81     14.06 o 
   8  -7   2       20.37       45.43     24.56 o 
   9  -7   2       87.60       81.18     29.83 o 
  -6  -6   2       50.69        4.35     12.34 o 
  -5  -6   2      259.30      281.45     38.53 o 
  -4  -6   2      219.00      247.03     35.07 o 
  -3  -6   2        1.12        3.72      8.51 o 
  -2  -6   2      535.39      531.38     18.90 o 
  -1  -6   2     2094.99     2054.50     66.42 o 
   0  -6   2      376.44      402.54     13.20 o 
   1  -6   2       58.43       61.10      6.28 o 
   2  -6   2     1769.65     1984.91     65.38 o 
   3  -6   2     1069.75     1097.51     38.73 o 
   4  -6   2        0.65       -0.42      4.70 o 
   5  -6   2      190.55      197.36      9.49 o 
   6  -6   2      291.24      274.02     13.08 o 
   7  -6   2        4.10       -2.05      7.00 o 
   8  -6   2      127.38      113.07     28.34 o 
   9  -6   2       98.78       54.51     24.40 o 
  -7  -5   2       93.60       88.52     27.96 o 
  -6  -5   2        9.31       -5.14     11.03 o 
  -5  -5   2      103.09      134.97     20.09 o 
  -4  -5   2      238.62      203.44     17.94 o 
  -3  -5   2      504.31      466.60     21.84 o 
  -2  -5   2     1425.12     1337.17     43.71 o 
  -1  -5   2       31.06       34.26      7.06 o 
   0  -5   2     5217.69     5428.86    154.04 o 
   1  -5   2        1.56        4.51      6.71 o 
   2  -5   2      356.23      328.58     13.54 o 
   3  -5   2     3314.64     3567.24     96.28 o 
   4  -5   2      965.57      975.89     26.19 o 
   5  -5   2       23.45       23.61      4.19 o 
   6  -5   2      147.19      155.18     15.31 o 
   7  -5   2      718.03      740.26     37.26 o 
   8  -5   2       91.70      118.72     14.68 o 
   9  -5   2       87.27       91.44     22.77 o 
  -8  -4   2        1.00        0.92     20.52 o 
  -7  -4   2       32.17       32.08     18.90 o 
  -6  -4   2      770.86      740.93     35.43 o 
  -5  -4   2      177.61      175.99     11.95 o 
  -4  -4   2      566.74      523.51     21.44 o 
  -3  -4   2     1513.67     1733.92     56.33 o 
  -2  -4   2      275.47      265.76     20.32 o 
  -1  -4   2     1075.29     1163.09     28.54 o 
   0  -4   2      323.56      354.14      9.44 o 
   1  -4   2     2743.89     2920.47     77.49 o 
   2  -4   2     1577.58     1562.89     70.61 o 
   3  -4   2      389.12      428.84     16.75 o 
   4  -4   2     1387.43     1385.38     32.70 o 
   5  -4   2      688.75      633.65     18.80 o 
   6  -4   2       49.09       55.44      8.80 o 
   7  -4   2       32.25       48.07     13.67 o 
   8  -4   2     1057.95     1006.23     85.29 o 
   9  -4   2      216.62      184.84     36.75 o 
  -8  -3   2       65.82       71.25     32.75 o 
  -7  -3   2      103.45      103.61     12.77 o 
  -6  -3   2      413.53      423.41     22.16 o 
  -5  -3   2     1312.87     1436.88     48.86 o 
  -4  -3   2      297.36      297.41     12.31 o 
  -3  -3   2        0.38        0.45      3.07 o 
  -2  -3   2     1936.85     2021.03     48.77 o 
  -1  -3   2     3616.25     3555.92    100.00 o 
   0  -3   2        4.47        6.87      2.12 o 
   1  -3   2       67.38       84.06      3.08 o 
   2  -3   2      800.98      653.65     31.78 o 
   3  -3   2       99.96       85.25      3.02 o 
   4  -3   2     1291.55     1453.46     53.04 o 
   5  -3   2      694.09      710.91     43.70 o 
   6  -3   2      205.20      249.14     12.73 o 
   7  -3   2      588.60      598.20     27.67 o 
   8  -3   2        4.11       18.08      8.98 o 
   9  -3   2      689.13      633.33     46.04 o 
  -9  -2   2       61.04       56.10     27.31 o 
  -8  -2   2      228.62      263.71     30.13 o 
  -7  -2   2      294.16      324.16     18.72 o 
  -6  -2   2       41.87       73.32     19.06 o 
  -5  -2   2      312.83      277.97     11.81 o 
  -4  -2   2     5272.43     5166.28    149.17 o 
  -3  -2   2      555.29      580.61     14.58 o 
  -2  -2   2      211.15      255.67      8.75 o 
  -1  -2   2     7906.36     7781.76    178.36 o 
   0  -2   2    13860.65    12499.51    267.22 o 
   1  -2   2      355.91      381.41     13.15 o 
   2  -2   2     1198.99     1384.58     17.96 o 
   3  -2   2     5894.11     6233.12    140.76 o 
   4  -2   2        3.20        0.79      2.96 o 
   5  -2   2      247.98      225.37     14.26 o 
   6  -2   2        4.07        1.12      4.29 o 
   7  -2   2      604.72      566.96     23.50 o 
   8  -2   2      112.81      139.09     13.41 o 
   9  -2   2        1.03      481.41    298.31 o 
  -9  -1   2       65.47       97.20     41.62 o 
  -8  -1   2      142.48      172.73     41.02 o 
  -7  -1   2      653.85      613.44     33.69 o 
  -6  -1   2        1.95       -2.86      3.91 o 
  -5  -1   2      385.24      392.45     12.55 o 
  -4  -1   2     1461.73     1561.23     36.53 o 
  -3  -1   2     1386.71     1420.05     25.54 o 
  -2  -1   2      288.72      276.18      7.25 o 
  -1  -1   2     4062.54     3783.27     56.34 o 
   0  -1   2     1911.50     1863.78     27.43 o 
   1  -1   2     2629.31     2944.69     26.23 o 
   2  -1   2     1161.23     1128.04     33.81 o 
   3  -1   2      370.75      280.48     12.15 o 
   4  -1   2     4918.25     4650.94    126.23 o 
   5  -1   2     1847.81     1784.20     70.78 o 
   6  -1   2      683.69      694.57     24.58 o 
   7  -1   2      653.32      684.50     29.00 o 
   8  -1   2      395.08      434.08     23.44 o 
   9  -1   2       57.22       12.01     13.53 o 
  -9   0   2      146.22      172.72     23.71 o 
  -8   0   2       58.29       65.80     25.49 o 
  -7   0   2        2.83       -2.59      8.96 o 
  -6   0   2      247.61      282.75     10.29 o 
  -5   0   2      129.49      147.31      5.99 o 
  -4   0   2       22.17       20.41      2.47 o 
  -3   0   2       11.04        6.93      4.63 o 
  -2   0   2       74.46       90.11      3.11 o 
  -1   0   2      155.54      176.53      2.80 o 
   1   0   2     1629.09     1290.29     28.52 o 
   2   0   2     2105.29     1790.13     33.17 o 
   3   0   2      765.96      945.83     22.30 o 
   4   0   2      665.06      750.37     19.71 o 
   5   0   2     2802.25     3029.66     93.09 o 
   6   0   2       41.37       42.40      5.83 o 
   7   0   2        9.37        4.18      5.63 o 
   8   0   2     1039.97     1040.34     55.26 o 
   9   0   2      276.66      236.26     31.68 o 
 -10   1   2        1.23       22.81     15.31 o 
  -9   1   2       58.63       68.96     16.02 o 
  -8   1   2     1094.97     1163.65     73.37 o 
  -7   1   2       31.26       56.49     12.95 o 
  -6   1   2        5.42       30.12      8.06 o 
  -5   1   2     2695.06     2561.38     54.50 o 
  -4   1   2     1408.71     1497.80     36.43 o 
  -3   1   2     3120.49     3160.18     79.83 o 
  -2   1   2     2236.61     2299.70     54.76 o 
  -1   1   2    14599.97    11881.78    151.97 o 
   0   1   2      248.24      392.41      9.34 o 
   1   1   2     4037.58     4338.38     77.69 o 
   2   1   2      170.91      153.28      3.94 o 
   3   1   2       70.82       68.75      3.44 o 
   4   1   2      371.79      334.53     14.13 o 
   5   1   2      176.94      165.29     10.71 o 
   6   1   2      477.59      480.22     22.00 o 
   7   1   2      147.43      143.96     13.41 o 
   8   1   2       46.16       70.83     11.58 o 
   9   1   2      203.68      233.57     43.91 o 
 -10   2   2       59.72       44.74     32.31 o 
  -9   2   2      101.36      112.94     40.94 o 
  -8   2   2      426.13      391.94     29.02 o 
  -7   2   2      939.52      876.50     42.24 o 
  -6   2   2       22.02       21.36      4.24 o 
  -5   2   2        0.10        0.75      2.11 o 
  -4   2   2    12854.84    11927.76    477.02 o 
  -3   2   2     6880.34     7392.79    151.80 o 
  -2   2   2     1506.64     1657.48     37.03 o 
  -1   2   2     4165.71     3996.87     64.03 o 
   0   2   2     4933.18     4913.44     56.33 o 
   1   2   2      534.83      468.52     13.45 o 
   2   2   2     2353.67     2580.63     46.16 o 
   3   2   2     2955.21     2765.97     62.87 o 
   4   2   2     1104.40     1078.72     31.52 o 
   5   2   2      251.71      291.42     13.17 o 
   6   2   2      411.66      369.90     20.32 o 
   7   2   2      480.74      491.91     27.51 o 
   8   2   2        0.06       -9.06     15.49 o 
 -10   3   2       19.47        8.10     12.51 o 
  -9   3   2        4.75       23.07     10.58 o 
  -8   3   2      100.14      113.99     23.00 o 
  -7   3   2        9.02       49.63     17.33 o 
  -6   3   2     3275.79     3175.28     95.56 o 
  -5   3   2      353.93      352.44     12.66 o 
  -4   3   2       99.07      124.89      6.78 o 
  -3   3   2     3430.74     3426.13     70.56 o 
  -2   3   2     3467.67     3505.85     73.36 o 
  -1   3   2      102.69       83.78      9.25 o 
   0   3   2     2478.13     2302.91     55.77 o 
   1   3   2    10293.19     9330.28    339.55 o 
   2   3   2       13.91       43.40      5.58 o 
   3   3   2        1.89        4.68      2.23 o 
   4   3   2     1012.00     1017.07     46.44 o 
   5   3   2      406.22      445.35     19.67 o 
   6   3   2       68.91       70.87      8.63 o 
   7   3   2       20.53       -3.74     11.86 o 
   8   3   2      160.41      163.27     45.07 o 
 -10   4   2       44.24       51.58     16.91 o 
  -9   4   2      145.58      147.25     30.33 o 
  -8   4   2      373.02      353.55     24.99 o 
  -7   4   2      583.28      506.62     43.29 o 
  -6   4   2        1.01        4.73      4.16 o 
  -5   4   2      746.70      688.07     26.36 o 
  -4   4   2        9.13       14.55      3.40 o 
  -3   4   2     1681.80     1604.55     47.12 o 
  -2   4   2     4345.84     4061.76    159.59 o 
  -1   4   2     1089.31      808.65     15.05 o 
   0   4   2        9.21        9.98      2.17 o 
   1   4   2       23.30       35.84      7.24 o 
   2   4   2     1005.70     1090.68     63.95 o 
   3   4   2      241.70      279.83     28.80 o 
   4   4   2       79.14       81.79     13.18 o 
   5   4   2      232.87      221.41     20.11 o 
   6   4   2      531.90      492.72     39.55 o 
   7   4   2        0.49      -13.06     13.06 o 
 -10   5   2       10.19       19.35     13.69 o 
  -9   5   2        0.11       -5.17     13.15 o 
  -8   5   2      453.37      456.06     33.96 o 
  -7   5   2        7.35        3.21      4.65 o 
  -6   5   2        1.36        5.35      5.79 o 
  -5   5   2      254.00      251.48     10.61 o 
  -4   5   2     1603.27     1631.11     65.32 o 
  -3   5   2      393.83      433.70     19.67 o 
  -2   5   2       72.95       80.28      4.93 o 
  -1   5   2       25.44       32.10      5.37 o 
   0   5   2      791.90      886.46     33.14 o 
   1   5   2     1226.81     1151.24     71.10 o 
   2   5   2       10.60        0.73      6.95 o 
   3   5   2     1218.64     1154.77     72.22 o 
   4   5   2       44.52       27.56     17.07 o 
   5   5   2       32.17       68.43     12.83 o 
   6   5   2      284.38      292.53     47.95 o 
   7   5   2      167.20      125.14     39.42 o 
 -10   6   2      132.99      168.00     37.45 o 
  -9   6   2        0.82       16.55     16.18 o 
  -8   6   2      146.68      151.18     17.77 o 
  -7   6   2      988.23      982.31     55.60 o 
  -6   6   2      587.73      582.67     38.61 o 
  -5   6   2       84.27       75.17     15.91 o 
  -4   6   2      304.24      228.59     11.07 o 
  -3   6   2     1110.70     1029.80     33.86 o 
  -2   6   2       20.28       35.18      4.50 o 
  -1   6   2       87.35       54.68     11.77 o 
   0   6   2      950.69      948.40     47.35 o 
   1   6   2      228.34      172.60     16.72 o 
   2   6   2      588.31      651.08     40.41 o 
   3   6   2       85.73      110.31     17.53 o 
   4   6   2      457.75      421.16     36.46 o 
   5   6   2       33.80       28.01     15.25 o 
   6   6   2      119.02      135.88     29.02 o 
  -9   7   2      187.46      179.47     41.00 o 
  -8   7   2       32.99       36.85     11.10 o 
  -7   7   2        2.74       -6.27      7.76 o 
  -6   7   2      942.56      889.71     34.87 o 
  -5   7   2      713.17      697.55     29.03 o 
  -4   7   2       11.62       14.99      8.19 o 
  -3   7   2      843.43      879.84     51.53 o 
  -2   7   2     1335.41     1436.46     48.94 o 
  -1   7   2      326.77      318.19     22.25 o 
   0   7   2       20.15       26.17     15.69 o 
   1   7   2      552.38      560.78     40.89 o 
   2   7   2      443.57      412.54     35.36 o 
   3   7   2      142.71      104.03     28.02 o 
   4   7   2        9.07        1.11     15.88 o 
   5   7   2      230.34      235.70     36.78 o 
  -9   8   2        0.37      -13.21     14.90 o 
  -8   8   2      147.05      150.93     19.41 o 
  -7   8   2       79.88       64.22     10.77 o 
  -6   8   2        8.93        7.23      7.91 o 
  -5   8   2      403.27      437.90     28.81 o 
  -4   8   2      269.71      270.37     17.19 o 
  -3   8   2      119.09      150.31     16.69 o 
  -2   8   2       47.47       67.04     26.10 o 
  -1   8   2     1072.48     1037.65     65.58 o 
   0   8   2       30.83       35.74     16.98 o 
   1   8   2      168.46      119.25     27.53 o 
   2   8   2      508.17      578.91     49.49 o 
   3   8   2      338.01      364.14     56.73 o 
   4   8   2       12.98       12.97     16.13 o 
  -8   9   2       31.75       32.63     19.79 o 
  -7   9   2      138.12      153.18     15.34 o 
  -6   9   2       16.55       11.02      9.20 o 
  -5   9   2      245.91      249.24     18.65 o 
  -4   9   2      267.96      227.26     17.78 o 
  -3   9   2        1.40      -15.07     15.07 o 
  -2   9   2      197.39      188.03     39.77 o 
  -1   9   2       15.66       47.68     12.81 o 
   0   9   2      202.97      229.51     25.82 o 
   1   9   2        0.25       13.61     13.66 o 
   2   9   2       39.62       64.10     25.01 o 
   3   9   2      111.40      165.39     29.34 o 
  -7  10   2       58.19      107.57     28.05 o 
  -6  10   2      314.05      277.92     20.99 o 
  -5  10   2        0.99        5.35     11.16 o 
  -4  10   2       12.83       24.95     13.42 o 
  -3  10   2      139.98      159.69     21.38 o 
  -2  10   2       27.27       48.70     17.36 o 
  -1  10   2       21.16       30.04     13.39 o 
   0  10   2        6.20        5.24     10.94 o 
   1  10   2       74.02      124.22     24.41 o 
  -5  11   2      377.06      348.88     58.96 o 
  -4  11   2        0.06       -2.14     13.05 o 
  -3  11   2        1.04        8.94     12.29 o 
  -2  11   2      185.66      103.84     21.93 o 
   2 -11   3       41.15        6.64     15.52 o 
   3 -11   3      151.68       75.98     28.51 o 
   4 -11   3        2.16       17.36     19.51 o 
  -1 -10   3       48.35       52.13     20.17 o 
   0 -10   3      156.12      126.74     63.22 o 
   1 -10   3      132.53      104.14     19.28 o 
   2 -10   3        5.00        1.87     15.24 o 
   3 -10   3      221.56      207.64     37.98 o 
   4 -10   3       58.76       99.36     34.23 o 
   5 -10   3      129.87      137.18     21.34 o 
   6 -10   3       17.62       30.59     13.85 o 
  -3  -9   3        2.74        3.89     13.71 o 
  -2  -9   3      129.79      110.67     19.95 o 
  -1  -9   3      220.13      222.13     24.73 o 
   0  -9   3       19.29       17.93     10.44 o 
   1  -9   3       10.83        9.75     10.55 o 
   2  -9   3      994.79     1042.01     49.75 o 
   3  -9   3      237.85      287.96     19.25 o 
   4  -9   3        1.25        7.66      8.52 o 
   5  -9   3      187.51      187.91     22.86 o 
   6  -9   3      151.72      155.28     25.47 o 
   7  -9   3       39.45        6.19     10.31 o 
  -4  -8   3      115.50      133.55     32.69 o 
  -3  -8   3       25.99       32.82     14.97 o 
  -2  -8   3      186.36      160.64     23.03 o 
  -1  -8   3      685.66      622.70     46.56 o 
   0  -8   3      283.74      298.48     16.31 o 
   1  -8   3      159.36      166.00     14.26 o 
   2  -8   3      130.55      152.58     12.61 o 
   3  -8   3      449.58      434.85     21.03 o 
   4  -8   3       17.40       27.23      6.16 o 
   5  -8   3        1.23       -2.59      8.30 o 
   6  -8   3      364.39      370.16     31.25 o 
   7  -8   3      508.28      474.63     38.10 o 
   8  -8   3        0.16       -4.85      9.38 o 
  -5  -7   3       79.31       94.75     24.67 o 
  -4  -7   3      186.21      252.70     54.37 o 
  -3  -7   3      291.39      340.68     33.97 o 
  -2  -7   3       25.44       89.27     28.11 o 
  -1  -7   3       27.99       29.18      9.45 o 
   0  -7   3       98.11       72.61      7.64 o 
   1  -7   3       30.60       39.87      6.76 o 
   2  -7   3      585.05      544.69     29.16 o 
   3  -7   3        0.56        7.83      7.12 o 
   4  -7   3      618.17      674.97     27.67 o 
   5  -7   3        3.93       11.43      4.54 o 
   6  -7   3      128.58      173.91     48.07 o 
   7  -7   3      386.10      386.82     30.94 o 
   8  -7   3      240.14      254.74     28.67 o 
   9  -7   3       14.02       -0.06     17.82 o 
  -6  -6   3      525.78      598.80     58.20 o 
  -5  -6   3      223.22      277.57     31.13 o 
  -4  -6   3      159.58      184.23     39.97 o 
  -3  -6   3       23.90       31.93      7.76 o 
  -2  -6   3     1408.91     1424.02     49.43 o 
  -1  -6   3      352.81      428.31     17.31 o 
   0  -6   3      282.26      267.79     11.72 o 
   1  -6   3     1573.97     1706.03     50.33 o 
   2  -6   3      279.02      336.76     19.52 o 
   3  -6   3     1440.43     1515.11     42.65 o 
   4  -6   3       14.74       26.55      6.10 o 
   5  -6   3      405.08      374.76     15.77 o 
   6  -6   3       96.69       99.49     13.24 o 
   7  -6   3       65.68       74.15     12.62 o 
   8  -6   3      128.12      112.57     16.66 o 
   9  -6   3       64.42       52.91     24.18 o 
  -7  -5   3        6.50       18.93     23.07 o 
  -6  -5   3        5.10       -2.44     10.20 o 
  -5  -5   3      449.89      449.71     24.86 o 
  -4  -5   3      396.70      333.72     25.30 o 
  -3  -5   3      783.69      829.19     37.73 o 
  -2  -5   3     1364.96     1531.46     53.61 o 
  -1  -5   3     4455.45     4502.50    139.00 o 
   0  -5   3      107.79      109.32     14.56 o 
   1  -5   3      215.76      238.31     19.86 o 
   2  -5   3     2646.77     2588.52     71.36 o 
   3  -5   3      642.21      678.11     15.99 o 
   4  -5   3      207.39      189.14      7.57 o 
   5  -5   3       64.18       52.10      9.30 o 
   6  -5   3      710.12      672.42     26.18 o 
   7  -5   3       31.15       46.75     13.45 o 
   8  -5   3       43.94       52.35     13.68 o 
   9  -5   3        3.93       -7.47     13.89 o 
  -8  -4   3        1.81       -4.61     21.81 o 
  -7  -4   3       40.94       59.45     22.06 o 
  -6  -4   3      307.66      290.38     20.41 o 
  -5  -4   3       98.99      116.43     17.32 o 
  -4  -4   3      872.62      902.62     32.86 o 
  -3  -4   3     1805.02     1906.43     63.46 o 
  -2  -4   3      386.67      400.32     15.64 o 
  -1  -4   3       60.28       42.86      8.74 o 
   0  -4   3     7155.02     7715.97    285.73 o 
   1  -4   3      685.61      702.27     31.91 o 
   2  -4   3        0.76       -1.49      1.97 o 
   3  -4   3     3665.12     3423.54     67.79 o 
   4  -4   3     2303.66     2136.27     46.29 o 
   5  -4   3        2.47        6.90      3.49 o 
   6  -4   3      323.70      327.04     18.16 o 
   7  -4   3     1097.16     1141.03     74.26 o 
   8  -4   3        6.06        4.91      6.83 o 
   9  -4   3       55.53       62.37     20.12 o 
  -8  -3   3       62.76       45.75     28.51 o 
  -7  -3   3       13.21        5.00      9.44 o 
  -6  -3   3      803.75      879.16     36.79 o 
  -5  -3   3       43.27       52.05      6.67 o 
  -4  -3   3      977.45     1111.94     35.69 o 
  -3  -3   3     1909.83     2036.08     54.48 o 
  -2  -3   3      897.73      893.69     23.07 o 
  -1  -3   3      356.50      370.07     11.48 o 
   0  -3   3      557.98      618.59     11.87 o 
   1  -3   3     4360.86     4012.08     85.56 o 
   2  -3   3      361.78      522.27     14.70 o 
   3  -3   3       10.89       25.81      4.01 o 
   4  -3   3      899.16      801.66     31.16 o 
   5  -3   3      890.00      903.13     30.29 o 
   6  -3   3       67.68       78.84     12.59 o 
   7  -3   3      263.47      254.51     16.15 o 
   8  -3   3      745.59      652.34     40.38 o 
   9  -3   3      137.43      138.35     27.22 o 
  -9  -2   3      394.68      428.37     67.90 o 
  -8  -2   3      528.55      502.28     43.38 o 
  -7  -2   3      122.41      104.94     15.99 o 
  -6  -2   3      596.66      545.93     21.70 o 
  -5  -2   3     1436.81     1372.13     42.58 o 
  -4  -2   3       25.60       23.77      4.75 o 
  -3  -2   3     1268.64     1442.23     32.87 o 
  -2  -2   3     1327.28     1363.61     30.82 o 
  -1  -2   3       25.24        9.58      2.35 o 
   0  -2   3     1933.66     2375.35     53.69 o 
   1  -2   3        4.60        4.26      1.63 o 
   2  -2   3      749.34      910.24     21.37 o 
   3  -2   3      187.25      202.86      5.41 o 
   4  -2   3     3117.56     2987.39    118.05 o 
   5  -2   3      673.27      682.23     24.36 o 
   6  -2   3     1026.77      961.56     35.43 o 
   7  -2   3       28.97       45.95      7.56 o 
   8  -2   3       41.44       69.01     13.33 o 
   9  -2   3      527.52      529.31     47.78 o 
  -9  -1   3        8.06       24.82     14.81 o 
  -8  -1   3      637.31      621.32     44.69 o 
  -7  -1   3       34.74       16.01     12.58 o 
  -6  -1   3       62.77       54.29      5.53 o 
  -5  -1   3     1489.10     1463.26     37.27 o 
  -4  -1   3     3250.97     3349.87     79.36 o 
  -3  -1   3      322.48      368.09     12.83 o 
  -2  -1   3       39.51       62.43      2.62 o 
  -1  -1   3     3085.44     2804.67     41.99 o 
   0  -1   3      247.77      257.16      5.88 o 
   1  -1   3      963.50      839.15     15.85 o 
   2  -1   3      827.14      842.39     13.77 o 
   3  -1   3     6609.29     6468.45    165.90 o 
   4  -1   3        2.90        6.15      5.19 o 
   5  -1   3      412.98      406.16     16.24 o 
   6  -1   3      272.15      331.61     15.63 o 
   7  -1   3      313.55      318.57     17.72 o 
   8  -1   3      335.93      344.21     22.73 o 
   9  -1   3       28.80       23.66     21.42 o 
  -9   0   3       72.96      107.99     20.62 o 
  -8   0   3       69.80       95.64     16.79 o 
  -7   0   3      868.64      997.95     59.75 o 
  -6   0   3       24.89       22.69      3.39 o 
  -5   0   3      975.76      915.26     37.41 o 
  -4   0   3     2111.33     2078.57     65.73 o 
  -3   0   3     6200.69     5986.16    179.79 o 
  -2   0   3      533.42      485.56     12.14 o 
  -1   0   3       72.18       82.47      3.09 o 
   0   0   3    14796.63    12698.11    226.81 o 
   1   0   3    17284.79    15434.55    344.48 o 
   2   0   3       11.30       16.69      9.45 o 
   3   0   3     1080.69     1008.92     22.44 o 
   4   0   3     1935.96     1949.77     48.77 o 
   5   0   3      441.80      471.77     17.75 o 
   6   0   3        8.69        9.79      5.12 o 
   7   0   3      606.77      561.17     38.72 o 
   8   0   3       20.04       26.52      8.82 o 
   9   0   3       25.78       33.68     21.92 o 
 -10   1   3       31.30       37.98     16.91 o 
  -9   1   3      341.26      413.13     64.34 o 
  -8   1   3      382.93      374.31     32.28 o 
  -7   1   3       36.54       23.53      8.62 o 
  -6   1   3      382.83      328.55     29.75 o 
  -5   1   3       64.25       54.21      7.38 o 
  -4   1   3      747.82      720.36     22.84 o 
  -3   1   3     1190.86     1278.80     32.77 o 
  -2   1   3     6808.93     6573.62     62.08 o 
  -1   1   3     1947.03     1752.60     48.03 o 
   0   1   3     1576.31     1957.70     27.66 o 
   1   1   3     4198.02     4094.97     77.75 o 
   2   1   3      850.63      882.89     15.89 o 
   3   1   3        1.07        5.65      2.49 o 
   4   1   3      469.95      508.65     16.19 o 
   5   1   3     3997.51     4042.95    170.32 o 
   6   1   3       15.07       15.26      5.87 o 
   7   1   3        5.00       11.08      6.78 o 
   8   1   3      406.66      425.61     31.29 o 
 -10   2   3        0.82        3.55     17.07 o 
  -9   2   3      128.07      126.91     16.65 o 
  -8   2   3      628.78      655.10     46.55 o 
  -7   2   3      195.19      161.08     16.58 o 
  -6   2   3      238.33      255.22     18.03 o 
  -5   2   3     2754.78     2994.50     61.45 o 
  -4   2   3     4294.00     4379.85    249.66 o 
  -3   2   3        5.06       10.21      3.52 o 
  -2   2   3     3816.48     4240.70     73.96 o 
  -1   2   3      983.31      803.30     19.34 o 
   0   2   3     4602.46     3894.23    144.51 o 
   1   2   3      409.66      355.84      8.31 o 
   2   2   3     1689.29     1735.50     32.93 o 
   3   2   3      171.75      146.19      7.76 o 
   4   2   3     1710.53     1778.42     53.78 o 
   5   2   3      492.49      466.22     17.72 o 
   6   2   3     1078.80     1113.58     44.47 o 
   7   2   3        5.32       -1.60      7.58 o 
   8   2   3       16.53       20.34     12.54 o 
 -10   3   3      180.75      167.04     26.07 o 
  -9   3   3        4.56       -2.15     22.44 o 
  -8   3   3      489.73      493.46     36.41 o 
  -7   3   3     2742.98     2713.33    156.51 o 
  -6   3   3      228.64      231.77      8.72 o 
  -5   3   3        0.34        6.32      2.93 o 
  -4   3   3     2359.17     2389.66     89.01 o 
  -3   3   3     1615.37     1508.27     28.38 o 
  -2   3   3     3512.16     3481.22     70.41 o 
  -1   3   3      748.78      751.69     19.50 o 
   0   3   3     1305.89     1213.90     29.85 o 
   1   3   3      765.40     1036.74     42.32 o 
   2   3   3     1196.81     1280.09     77.06 o 
   3   3   3      819.01      761.66     18.24 o 
   4   3   3      170.86      214.05     13.57 o 
   5   3   3       54.25       58.59     13.88 o 
   6   3   3      114.22      109.09     20.99 o 
   7   3   3      436.56      430.75     39.04 o 
   8   3   3        0.19       21.78     23.90 o 
 -10   4   3      123.23      134.00     21.05 o 
  -9   4   3        7.33       15.24      9.51 o 
  -8   4   3        3.76        6.04     11.48 o 
  -7   4   3       86.18       90.69     10.93 o 
  -6   4   3      810.30      774.99     22.21 o 
  -5   4   3       11.35       25.00      4.20 o 
  -4   4   3      481.70      489.18     14.80 o 
  -3   4   3     6297.20     6278.96    169.81 o 
  -2   4   3      622.53      529.77     21.24 o 
  -1   4   3      398.31      538.55      9.21 o 
   0   4   3      529.39      421.71     15.97 o 
   1   4   3     6306.93     6537.64    265.00 o 
   2   4   3      285.38      323.30     25.38 o 
   3   4   3      121.47      136.49     27.44 o 
   4   4   3      177.56      228.36     23.21 o 
   5   4   3     1063.24      997.99     60.87 o 
   6   4   3       98.81       86.80     15.74 o 
   7   4   3        0.03        4.17     12.07 o 
 -10   5   3       67.05       53.92     14.99 o 
  -9   5   3       17.96       11.47     10.23 o 
  -8   5   3       47.88       62.55     10.00 o 
  -7   5   3      299.47      291.18     20.72 o 
  -6   5   3      195.38      196.00      9.25 o 
  -5   5   3     1055.31     1047.23     29.49 o 
  -4   5   3        4.64        8.78      3.88 o 
  -3   5   3       40.45       57.60      5.42 o 
  -2   5   3     2047.76     1895.95     45.67 o 
  -1   5   3     1801.03     1561.80    108.80 o 
   0   5   3       22.04       39.76     21.45 o 
   1   5   3      770.02      892.68     39.45 o 
   2   5   3     1673.20     1769.18     79.97 o 
   3   5   3      228.80      213.08     21.02 o 
   4   5   3       33.40       19.48     10.16 o 
   5   5   3      387.14      416.94     41.08 o 
   6   5   3      271.85      231.74     30.13 o 
 -10   6   3       11.08       22.17     12.26 o 
  -9   6   3        1.75       -1.99      9.99 o 
  -8   6   3      730.25      676.03     43.24 o 
  -7   6   3       60.91       51.84      5.68 o 
  -6   6   3      406.96      383.60     24.37 o 
  -5   6   3       59.17       52.15      9.92 o 
  -4   6   3     1346.67     1191.53     38.38 o 
  -3   6   3       31.12       42.73      6.98 o 
  -2   6   3      275.14      218.16     10.05 o 
  -1   6   3       48.67       80.46      9.78 o 
   0   6   3      173.77      151.00     15.31 o 
   1   6   3        5.53       27.10     13.03 o 
   2   6   3      124.22      104.48     17.41 o 
   3   6   3      222.96      281.44     26.75 o 
   4   6   3       23.31       36.13     17.14 o 
   5   6   3       27.16       24.42     14.83 o 
   6   6   3      327.08      366.39     45.40 o 
  -9   7   3        1.59       71.40     35.09 o 
  -8   7   3       83.75       92.56     14.97 o 
  -7   7   3      698.31      662.84     29.76 o 
  -6   7   3      327.87      290.20     20.36 o 
  -5   7   3        4.55       -1.08      4.98 o 
  -4   7   3      206.15      230.91     21.30 o 
  -3   7   3      255.98      284.47     22.24 o 
  -2   7   3       23.26       15.58      5.61 o 
  -1   7   3      443.62      479.81     29.38 o 
   0   7   3      389.54      364.50     30.36 o 
   1   7   3       63.26       66.58     13.63 o 
   2   7   3      632.40      619.91     45.44 o 
   3   7   3        0.90      -12.84     12.84 o 
   4   7   3      298.27      374.25     45.50 o 
   5   7   3       26.13       22.68     15.47 o 
  -9   8   3      175.86      186.75     38.99 o 
  -8   8   3       56.82       71.06     17.39 o 
  -7   8   3       45.46       46.08     11.24 o 
  -6   8   3      369.55      414.81     39.39 o 
  -5   8   3      223.49      223.32     15.96 o 
  -4   8   3        0.69        3.91      5.55 o 
  -3   8   3      273.40      226.17     12.64 o 
  -2   8   3      705.53      709.38     45.88 o 
  -1   8   3       99.61       69.88     13.93 o 
   0   8   3       86.27       91.80     16.62 o 
   1   8   3      936.21     1064.79     73.76 o 
   2   8   3       97.98      154.84     25.44 o 
   3   8   3      135.96      142.08     29.83 o 
   4   8   3        0.09      -13.30     21.55 o 
  -8   9   3       99.63      102.84     26.73 o 
  -7   9   3       24.01       23.27     10.77 o 
  -6   9   3       13.55        7.87      7.27 o 
  -5   9   3      429.43      455.60     36.57 o 
  -4   9   3      107.55      126.61     16.23 o 
  -3   9   3       33.88       28.13     12.31 o 
  -2   9   3       68.03       96.81     30.42 o 
  -1   9   3      822.35      897.77     69.97 o 
   0   9   3      113.66      160.73     57.99 o 
   1   9   3        4.37       11.57     11.20 o 
   2   9   3      277.71      237.93     44.43 o 
  -7  10   3       68.01        5.44     14.63 o 
  -6  10   3       40.69       77.09     46.59 o 
  -5  10   3       62.33      107.07     18.29 o 
  -4  10   3      210.07      211.85     28.91 o 
  -3  10   3      131.05      146.49     24.30 o 
  -2  10   3       57.82       71.77     49.47 o 
  -1  10   3        2.86       -4.79     12.42 o 
   0  10   3      379.54      317.48     42.32 o 
   1  10   3       11.31       28.12     15.28 o 
  -5  11   3       12.55       31.16     23.11 o 
  -4  11   3        7.04       23.08     16.22 o 
  -3  11   3       35.27        6.71     13.70 o 
  -2  11   3        0.62      -11.57     36.76 o 
   2 -11   4      125.33      132.61     36.04 o 
   3 -11   4       25.23       26.67     22.03 o 
   4 -11   4       60.16       67.90     21.60 o 
  -1 -10   4       10.70       22.58     15.58 o 
   0 -10   4       56.11       24.05     15.39 o 
   1 -10   4        3.18        4.64     12.87 o 
   2 -10   4      420.83      366.79     55.24 o 
   3 -10   4      499.96      501.16     45.57 o 
   4 -10   4       32.22       18.97     19.39 o 
   5 -10   4        6.70        1.25     10.19 o 
   6 -10   4        4.57       -6.46     12.12 o 
  -3  -9   4      249.31      203.23     31.11 o 
  -2  -9   4      202.65      159.38     26.51 o 
  -1  -9   4      110.58      120.88     20.63 o 
   0  -9   4       14.53       22.13     11.95 o 
   1  -9   4      836.86      817.47     42.37 o 
   2  -9   4        1.99       -1.21      9.37 o 
   3  -9   4       13.61       20.22     10.71 o 
   4  -9   4       20.90       15.95      9.65 o 
   5  -9   4       70.23       93.75     17.25 o 
   6  -9   4      135.49      116.98     17.80 o 
   7  -9   4        3.14        6.37     19.74 o 
  -4  -8   4       10.42      -10.58     12.77 o 
  -3  -8   4        5.13        4.27     10.63 o 
  -2  -8   4      807.86      856.33     67.12 o 
  -1  -8   4      378.31      380.75     30.32 o 
   0  -8   4      302.49      287.94     17.04 o 
   1  -8   4        5.90       16.52      9.67 o 
   2  -8   4      622.22      696.22     34.39 o 
   3  -8   4       11.52       11.87      5.69 o 
   4  -8   4       71.72       94.97     14.48 o 
   5  -8   4      335.61      343.71     29.33 o 
   6  -8   4      239.68      267.47     27.68 o 
   7  -8   4      169.49      125.37     17.78 o 
   8  -8   4        0.38        7.40     11.64 o 
  -5  -7   4       37.91       80.69     20.24 o 
  -4  -7   4      149.86      182.57     47.27 o 
  -3  -7   4       51.63       55.33     19.76 o 
  -2  -7   4       19.48       57.32      8.31 o 
  -1  -7   4      160.24      186.54     12.91 o 
   0  -7   4      137.91      106.77     16.48 o 
   1  -7   4       76.38       90.36     11.51 o 
   2  -7   4      221.08      274.04     16.07 o 
   3  -7   4     1312.22     1351.14     47.82 o 
   4  -7   4       79.93       79.12     11.99 o 
   5  -7   4       40.60       44.48      8.50 o 
   6  -7   4      394.22      401.64     29.74 o 
   7  -7   4      373.31      422.41     34.06 o 
   8  -7   4        0.34      -11.54     11.54 o 
  -6  -6   4        2.15        5.28     16.68 o 
  -5  -6   4       63.16       77.23     15.42 o 
  -4  -6   4        5.38       -4.01      9.26 o 
  -3  -6   4      323.22      365.51     23.19 o 
  -2  -6   4     1229.98     1258.22     46.08 o 
  -1  -6   4        5.23        8.85      4.69 o 
   0  -6   4      316.78      328.51     14.09 o 
   1  -6   4      296.40      360.48     20.14 o 
   2  -6   4      901.86      950.36     41.31 o 
   3  -6   4       12.62        4.82      3.52 o 
   4  -6   4     1208.73     1023.25     64.86 o 
   5  -6   4      256.55      204.03     16.08 o 
   6  -6   4        5.61       14.57     10.69 o 
   7  -6   4      619.75      598.56     44.35 o 
   8  -6   4      583.57      608.14     50.26 o 
   9  -6   4        1.32      -24.61     24.61 o 
  -7  -5   4        9.39       10.02     21.17 o 
  -6  -5   4      389.00      423.34     38.28 o 
  -5  -5   4        9.23       10.82      6.94 o 
  -4  -5   4      247.02      297.82     19.16 o 
  -3  -5   4      972.92      942.52     39.41 o 
  -2  -5   4     1292.46     1427.68     57.14 o 
  -1  -5   4       14.63       10.54      4.62 o 
   0  -5   4     1437.34     1665.53     45.61 o 
   1  -5   4     1671.21     1506.23    104.37 o 
   2  -5   4      184.78      130.37      6.75 o 
   3  -5   4      361.25      327.10     14.66 o 
   4  -5   4      133.09      156.23      8.41 o 
   5  -5   4     1070.77      999.09     27.24 o 
   6  -5   4       57.63       73.43     17.42 o 
   7  -5   4       23.67       22.36     10.24 o 
   8  -5   4      406.73      424.71     39.30 o 
   9  -5   4      145.32      155.22     30.66 o 
  -8  -4   4      325.25      405.29     81.48 o 
  -7  -4   4       13.10       11.86     16.50 o 
  -6  -4   4       24.74       21.30      7.63 o 
  -5  -4   4     1105.00     1079.86     44.87 o 
  -4  -4   4     3166.85     3171.81    112.25 o 
  -3  -4   4      635.52      665.27     26.07 o 
  -2  -4   4     1100.53      989.62     35.59 o 
  -1  -4   4     7393.19     6861.25    219.56 o 
   0  -4   4      127.68      156.16     14.66 o 
   1  -4   4        0.41        7.66      2.68 o 
   2  -4   4     2538.82     2783.81     54.09 o 
   3  -4   4      258.99      216.78     10.05 o 
   4  -4   4      312.36      301.44      8.55 o 
   5  -4   4      184.25      174.52     17.11 o 
   6  -4   4       95.46       87.16      7.91 o 
   7  -4   4       24.52       20.18      6.88 o 
   8  -4   4       43.82       72.15     34.00 o 
   9  -4   4       37.10       56.47     25.26 o 
  -8  -3   4       68.05       54.36     16.81 o 
  -7  -3   4      527.59      502.65     40.86 o 
  -6  -3   4        6.92       19.42      5.98 o 
  -5  -3   4      742.87      754.74     28.81 o 
  -4  -3   4     3183.87     3030.12     95.15 o 
  -3  -3   4     1828.87     1645.57     43.60 o 
  -2  -3   4        5.47        4.92      7.60 o 
  -1  -3   4      961.49      987.52     24.55 o 
   0  -3   4     6232.87     6330.25    147.57 o 
   1  -3   4       68.63       69.95      4.85 o 
   2  -3   4      118.15      217.40      9.23 o 
   3  -3   4     2947.43     2718.11     81.60 o 
   4  -3   4     1372.02     1472.02     70.72 o 
   5  -3   4       91.53       92.40      6.59 o 
   6  -3   4        1.30       22.88     19.50 o 
   7  -3   4      784.39      724.14     32.73 o 
   8  -3   4      111.59       86.65     10.64 o 
   9  -3   4      137.40      206.96     33.28 o 
  -9  -2   4       45.18        0.06     20.12 o 
  -8  -2   4      135.71      158.31     23.54 o 
  -7  -2   4       21.69       26.38     19.80 o 
  -6  -2   4      108.50       86.69     12.86 o 
  -5  -2   4       21.02       25.46      4.48 o 
  -4  -2   4      362.85      318.03     10.17 o 
  -3  -2   4     1060.26     1113.14     26.41 o 
  -2  -2   4       15.05       30.27      3.71 o 
  -1  -2   4     3196.85     3725.31     78.74 o 
   0  -2   4      130.31       57.13      7.25 o 
   1  -2   4     2025.37     1925.08     45.75 o 
   2  -2   4      575.42      663.59     29.11 o 
   3  -2   4      109.77      103.59      6.27 o 
   4  -2   4     4966.58     5174.03    149.65 o 
   5  -2   4     2263.12     2307.04     77.04 o 
   6  -2   4        1.45       12.66     17.41 o 
   7  -2   4      127.45      113.40     11.49 o 
   8  -2   4     1304.69     1277.34     58.70 o 
   9  -2   4       11.94        8.39     16.87 o 
  -9  -1   4      278.84      287.55     36.80 o 
  -8  -1   4      106.31      103.67     29.28 o 
  -7  -1   4       47.05       50.66     12.03 o 
  -6  -1   4       83.98       91.53     10.03 o 
  -5  -1   4     1423.71     1550.75     50.71 o 
  -4  -1   4     1154.25     1130.98     23.45 o 
  -3  -1   4        1.86       -3.38      4.36 o 
  -2  -1   4       36.01       20.48      1.83 o 
  -1  -1   4        5.73       21.17      3.15 o 
   0  -1   4     2842.39     2741.07     36.76 o 
   1  -1   4       32.13       17.09      3.14 o 
   2  -1   4      967.96      997.35     26.52 o 
   3  -1   4      730.11      807.63     17.77 o 
   4  -1   4        6.68        1.96      3.35 o 
   5  -1   4      903.84      780.42     33.60 o 
   6  -1   4      604.02      639.55     31.28 o 
   7  -1   4        2.32       -2.41      5.61 o 
   8  -1   4      188.29      205.22     16.93 o 
   9  -1   4      306.81      312.75     49.25 o 
  -9   0   4        9.71       11.87     13.18 o 
  -8   0   4     1533.25     1584.99    103.96 o 
  -7   0   4       46.12       57.42     10.97 o 
  -6   0   4       39.37       59.59     21.68 o 
  -5   0   4     2838.18     3045.05    125.83 o 
  -4   0   4     2820.62     2594.49     79.79 o 
  -3   0   4      903.79      834.24     20.65 o 
  -2   0   4      373.56      423.48     10.55 o 
  -1   0   4     5348.11     5455.10    111.81 o 
   0   0   4     2471.45     2727.75     47.91 o 
   1   0   4       42.44       45.97      2.19 o 
   2   0   4      803.95     1010.35     19.27 o 
   3   0   4     4244.77     4152.66    105.41 o 
   4   0   4        1.85        2.21      3.82 o 
   5   0   4      347.65      316.42     13.91 o 
   6   0   4      110.10      115.92      9.83 o 
   7   0   4      232.55      218.10     30.80 o 
   8   0   4      153.89      147.91     17.73 o 
   9   0   4        0.64        2.70     18.50 o 
 -10   1   4       95.62      131.04     46.84 o 
  -9   1   4      403.13      370.84     36.13 o 
  -8   1   4       69.16      102.07     16.83 o 
  -7   1   4     1128.52     1151.75     62.70 o 
  -6   1   4      545.11      541.87     30.00 o 
  -5   1   4        1.01        1.21      4.70 o 
  -4   1   4     2690.17     2699.16     81.95 o 
  -3   1   4     9464.49     9586.95    322.84 o 
  -2   1   4      219.05      256.50      3.17 o 
  -1   1   4     1769.68     1752.89     95.73 o 
   0   1   4     4239.20     3903.07     83.86 o 
   1   1   4     3947.14     3701.88     71.53 o 
   2   1   4     2915.75     3015.32     78.31 o 
   3   1   4     1930.24     2141.15     50.99 o 
   4   1   4     2080.17     2100.08     59.89 o 
   5   1   4      157.99      179.23     14.45 o 
   6   1   4      557.27      552.09     25.07 o 
   7   1   4      549.34      526.67     31.42 o 
   8   1   4       11.66       34.52     27.30 o 
 -10   2   4        0.74       -4.08     12.39 o 
  -9   2   4      303.50      329.30     33.61 o 
  -8   2   4       83.21       87.19     13.55 o 
  -7   2   4       66.07       84.96     10.91 o 
  -6   2   4      736.01      798.42     37.61 o 
  -5   2   4      382.58      372.10     27.64 o 
  -4   2   4      442.21      360.40     19.56 o 
  -3   2   4      233.55      173.60      9.20 o 
  -2   2   4      883.64      609.85     12.86 o 
  -1   2   4      171.80      262.66      9.60 o 
   0   2   4      888.63      862.25     15.57 o 
   1   2   4     5122.10     5216.83     91.52 o 
   2   2   4      393.65      348.78     14.05 o 
   3   2   4       95.14       97.33      5.53 o 
   4   2   4     1061.92      970.68     29.39 o 
   5   2   4     2107.48     1945.21     70.65 o 
   6   2   4        0.19       -0.95      5.90 o 
   7   2   4        5.22       12.83     11.91 o 
   8   2   4      155.05      223.27     71.22 o 
 -10   3   4       92.58      115.11     19.90 o 
  -9   3   4      236.66      262.36     27.59 o 
  -8   3   4      273.45      240.02     18.47 o 
  -7   3   4       16.77       29.89      8.30 o 
  -6   3   4      581.39      508.66     26.36 o 
  -5   3   4      669.13      697.81     44.07 o 
  -4   3   4        2.32        6.62      5.38 o 
  -3   3   4     3338.90     3393.59     71.61 o 
  -2   3   4      254.69      246.39      8.80 o 
  -1   3   4     2479.54     2497.39    190.65 o 
   0   3   4     1384.06     1488.98     79.99 o 
   1   3   4     1002.99     1184.72     37.09 o 
   2   3   4     3033.03     2665.51    126.71 o 
   3   3   4     3124.29     3141.26    131.45 o 
   4   3   4       23.95       16.79      3.78 o 
   5   3   4       83.19      103.24     22.12 o 
   6   3   4      896.06     1007.83     70.82 o 
   7   3   4       61.94       86.23     38.97 o 
 -10   4   4       52.36       36.42     15.17 o 
  -9   4   4       36.48       38.50     12.71 o 
  -8   4   4      122.98      147.91     16.48 o 
  -7   4   4     1814.59     1765.60     80.36 o 
  -6   4   4       21.71       16.05      3.53 o 
  -5   4   4       35.25       38.48      6.78 o 
  -4   4   4     1882.95     1938.66     45.46 o 
  -3   4   4      947.58     1086.08     34.34 o 
  -2   4   4     3051.57     3066.22     71.14 o 
  -1   4   4     1201.21      962.20     30.93 o 
   0   4   4     3121.68     2929.79    171.26 o 
   1   4   4       34.58       39.19     11.48 o 
   2   4   4      577.37      522.35     24.49 o 
   3   4   4      961.11     1073.83     57.73 o 
   4   4   4      236.94      261.48     62.54 o 
   5   4   4      155.48      169.18     22.45 o 
   6   4   4        0.42       -3.30     11.32 o 
   7   4   4      196.41      144.81     25.72 o 
 -10   5   4      140.70      137.14     23.35 o 
  -9   5   4       91.76       76.22     16.35 o 
  -8   5   4        2.99       -6.46     16.47 o 
  -7   5   4      862.73      819.18     42.70 o 
  -6   5   4     1468.56     1483.95     73.75 o 
  -5   5   4      181.24      189.08     16.86 o 
  -4   5   4        6.48       14.45      3.64 o 
  -3   5   4     5415.02     5205.32    155.41 o 
  -2   5   4     1026.29      971.04     23.37 o 
  -1   5   4      295.31      323.52     16.73 o 
   0   5   4       41.04       50.36      8.56 o 
   1   5   4      771.34      834.56     38.64 o 
   2   5   4        0.01       -6.48      6.48 o 
   3   5   4       14.67       13.40     10.80 o 
   4   5   4       25.41       62.78     12.86 o 
   5   5   4       77.66       89.42     17.59 o 
   6   5   4      310.56      332.75     54.86 o 
 -10   6   4        1.48        0.02     11.13 o 
  -9   6   4      111.63      121.45     16.83 o 
  -8   6   4       33.31       31.24     10.59 o 
  -7   6   4      144.40      123.36     13.13 o 
  -6   6   4      210.75      225.20     11.09 o 
  -5   6   4     1357.83     1228.80     40.95 o 
  -4   6   4        7.15       19.64      5.14 o 
  -3   6   4        5.60       -1.40      6.16 o 
  -2   6   4      562.97      619.69     18.59 o 
  -1   6   4      604.27      671.74     36.88 o 
   0   6   4       14.21       62.13     36.95 o 
   1   6   4      310.76      206.78     17.85 o 
   2   6   4      685.27      678.02     38.99 o 
   3   6   4      111.61      124.64     17.13 o 
   4   6   4      108.67      118.91     18.89 o 
   5   6   4      282.81      341.75     37.67 o 
  -9   7   4       17.23        4.15     10.69 o 
  -8   7   4      272.25      256.75     20.95 o 
  -7   7   4        7.14       -4.11     10.68 o 
  -6   7   4      152.94      173.77     16.20 o 
  -5   7   4        6.41        2.77      4.82 o 
  -4   7   4       60.78       65.57      9.96 o 
  -3   7   4      369.58      294.02     14.73 o 
  -2   7   4       49.74       61.51     17.71 o 
  -1   7   4      766.75      774.69     45.18 o 
   0   7   4       46.89       58.45     21.58 o 
   1   7   4      211.18      212.56     20.58 o 
   2   7   4      342.75      371.20     29.53 o 
   3   7   4      894.12      988.47     74.58 o 
   4   7   4       33.80       27.70     14.98 o 
  -9   8   4        3.61        4.60     10.88 o 
  -8   8   4       12.24       17.11     11.27 o 
  -7   8   4      193.27      213.85     36.44 o 
  -6   8   4       46.78       33.53      9.73 o 
  -5   8   4      166.21      158.08     13.95 o 
  -4   8   4       35.32       21.85     13.33 o 
  -3   8   4      209.36      199.64     17.23 o 
  -2   8   4       87.47       84.29     16.09 o 
  -1   8   4       98.50      108.15     15.45 o 
   0   8   4      540.92      554.60     39.74 o 
   1   8   4       95.69      100.27     20.62 o 
   2   8   4       18.80       18.47     10.93 o 
   3   8   4       12.02       21.45     15.39 o 
  -8   9   4        2.79        4.09     10.83 o 
  -7   9   4       67.69       44.37     18.37 o 
  -6   9   4      456.83      498.23     31.32 o 
  -5   9   4      154.39      201.80     17.99 o 
  -4   9   4       38.44       48.21     13.61 o 
  -3   9   4       85.03      107.61     18.92 o 
  -2   9   4      999.87     1050.01     84.14 o 
  -1   9   4       10.38       32.83     13.97 o 
   0   9   4      123.81       95.09     16.59 o 
   1   9   4      153.54      181.47     41.33 o 
   2   9   4       68.64       95.03     28.76 o 
  -7  10   4        1.79       18.90     20.68 o 
  -6  10   4        0.31       -3.05     11.84 o 
  -5  10   4      298.67      332.57     37.65 o 
  -4  10   4      169.33      153.53     24.60 o 
  -3  10   4       10.16       18.27     16.01 o 
  -2  10   4       53.58      102.08     20.99 o 
  -1  10   4      360.08      394.99    136.70 o 
   0  10   4        6.80       25.06     16.74 o 
  -4  11   4       17.38       18.73     14.03 o 
  -3  11   4       12.51       -7.62     14.77 o 
  -1 -10   5      225.91      178.85     44.00 o 
   0 -10   5        2.50       11.40     14.75 o 
   2 -10   5      565.83      578.70     77.06 o 
   3 -10   5       10.83       -2.26     14.70 o 
   4 -10   5        5.91        4.96     38.22 o 
   5 -10   5       91.29       53.39     16.75 o 
   6 -10   5      175.69      169.44     27.14 o 
  -3  -9   5       36.92       18.81     16.02 o 
  -2  -9   5      250.00      298.50     38.32 o 
  -1  -9   5      114.64      117.90     21.09 o 
   0  -9   5      346.78      317.29     55.86 o 
   1  -9   5      101.41       91.91     12.56 o 
   2  -9   5       81.21       61.56     13.62 o 
   3  -9   5      363.67      388.26     34.76 o 
   4  -9   5      138.39      131.26     35.23 o 
   5  -9   5       35.96       65.40     13.55 o 
   6  -9   5      109.19      130.87     20.26 o 
   7  -9   5      393.28      370.92     38.12 o 
  -4  -8   5       35.17       61.79     19.68 o 
  -3  -8   5      470.38      480.51     42.03 o 
  -2  -8   5       39.32       87.86     21.63 o 
  -1  -8   5       35.56       51.18     18.36 o 
   0  -8   5       41.07       31.18      7.25 o 
   1  -8   5     1069.97     1157.79     51.71 o 
   2  -8   5      346.24      359.67     21.94 o 
   3  -8   5       66.92       78.88     10.92 o 
   4  -8   5      193.39      182.86     17.97 o 
   5  -8   5      215.28      249.67     38.33 o 
   6  -8   5      254.66      252.00     25.06 o 
   7  -8   5       21.40       21.50     12.38 o 
   8  -8   5      130.34      104.32     22.42 o 
  -5  -7   5      392.60      392.32     40.00 o 
  -4  -7   5        0.10       -6.76     16.55 o 
  -3  -7   5        1.25       -9.67     17.33 o 
  -2  -7   5      339.19      379.73     22.72 o 
  -1  -7   5      950.23     1030.07     42.74 o 
   0  -7   5      100.22      108.01     10.97 o 
   1  -7   5      155.15      150.24     22.23 o 
   2  -7   5      377.40      406.98     20.19 o 
   3  -7   5      108.52      115.04     12.64 o 
   4  -7   5      505.60      521.02     47.84 o 
   5  -7   5      338.32      343.92     23.14 o 
   6  -7   5      316.35      275.65     22.86 o 
   7  -7   5       80.72       95.84     32.15 o 
   8  -7   5        0.89      -20.74     20.74 o 
  -6  -6   5       32.76        1.11     19.97 o 
  -5  -6   5       89.49       81.96     16.96 o 
  -4  -6   5      216.87      238.86     18.97 o 
  -3  -6   5        0.41       11.38      9.08 o 
  -2  -6   5      140.68      139.55     15.46 o 
  -1  -6   5      347.20      328.76     17.67 o 
   0  -6   5     1078.11     1170.22     55.36 o 
   1  -6   5       11.31       22.10      8.53 o 
   2  -6   5       36.50       46.72     11.90 o 
   3  -6   5     2241.71     2149.13     98.64 o 
   4  -6   5      574.15      513.15     27.23 o 
   5  -6   5        1.18       -1.80     11.05 o 
   6  -6   5      776.70      835.40     48.04 o 
   7  -6   5      155.17      173.41     23.17 o 
   8  -6   5       63.17       46.72     13.15 o 
   9  -6   5        9.08       -1.26     14.87 o 
  -7  -5   5      145.82      183.27     47.19 o 
  -6  -5   5        1.17       -5.29     18.77 o 
  -5  -5   5       18.67        8.87      7.62 o 
  -4  -5   5      180.65      131.95     12.61 o 
  -3  -5   5      127.79      121.93     11.09 o 
  -2  -5   5       85.89       67.64     14.13 o 
  -1  -5   5      103.13       92.23      8.12 o 
   0  -5   5     1409.75     1382.37     56.09 o 
   1  -5   5      527.71      384.54     36.71 o 
   2  -5   5        5.96        5.51      3.14 o 
   3  -5   5      670.32      621.40     29.07 o 
   4  -5   5     1650.58     1654.48     70.27 o 
   5  -5   5      122.70      129.81     14.32 o 
   6  -5   5       22.57       38.85     10.68 o 
   7  -5   5      820.05      800.66     57.41 o 
   8  -5   5      210.39      225.00     24.93 o 
   9  -5   5       19.22       52.51     26.30 o 
  -8  -4   5       35.27       47.10     25.84 o 
  -7  -4   5       85.24       95.95     24.49 o 
  -6  -4   5      597.89      546.91     28.00 o 
  -5  -4   5      256.21      220.07     14.42 o 
  -4  -4   5      986.23      898.46     33.74 o 
  -3  -4   5     1273.25     1269.24     43.52 o 
  -2  -4   5      429.14      363.69     16.96 o 
  -1  -4   5       89.10      111.68      7.95 o 
   0  -4   5      407.32      405.65     11.66 o 
   1  -4   5     1711.16     1673.35    113.67 o 
   2  -4   5      349.47      311.06      7.99 o 
   3  -4   5      806.69      817.27     29.26 o 
   4  -4   5      336.54      330.68     22.09 o 
   5  -4   5     1642.47     1594.98     74.79 o 
   6  -4   5        3.17       -4.87      4.87 o 
   7  -4   5       35.55       55.63     13.29 o 
   8  -4   5      380.87      398.32     32.36 o 
   9  -4   5      231.40      231.70     48.55 o 
  -8  -3   5      279.49      304.34     38.34 o 
  -7  -3   5        0.32        7.74     10.78 o 
  -6  -3   5       23.62       27.85     12.48 o 
  -5  -3   5     3529.32     3492.52    164.41 o 
  -4  -3   5      612.98      534.57     20.07 o 
  -3  -3   5       64.10       90.59      8.50 o 
  -2  -3   5       68.48       71.85      8.19 o 
  -1  -3   5     5748.49     6431.66    187.21 o 
   0  -3   5     3990.98     3951.45     87.29 o 
   1  -3   5      132.73      140.45      7.78 o 
   2  -3   5     3022.16     2605.13     77.81 o 
   3  -3   5       22.88       11.01      8.52 o 
   4  -3   5      702.22      700.71     24.72 o 
   5  -3   5      107.25      106.42      9.72 o 
   6  -3   5      739.69      822.21     35.32 o 
   7  -3   5       13.81       12.16      6.61 o 
   8  -3   5       90.71       84.12     18.16 o 
   9  -3   5       44.04       53.15     24.58 o 
  -9  -2   5      203.97      226.46     31.93 o 
  -8  -2   5       15.23       29.07     12.71 o 
  -7  -2   5      653.74      654.09     40.34 o 
  -6  -2   5       72.39       54.08     15.94 o 
  -5  -2   5      432.35      445.71     14.78 o 
  -4  -2   5     3854.01     4091.79    117.13 o 
  -3  -2   5     1262.17     1338.29     31.37 o 
  -2  -2   5     2076.76     2142.66     46.88 o 
  -1  -2   5     2985.68     2952.42     62.69 o 
   0  -2   5    11851.68    10765.45    282.91 o 
   1  -2   5       27.43       53.13      3.98 o 
   2  -2   5       13.36       15.09      2.19 o 
   3  -2   5     3009.81     2744.53    188.84 o 
   4  -2   5     2115.50     2143.80     55.70 o 
   5  -2   5        2.75       12.10      4.83 o 
   6  -2   5       24.44       19.49      6.80 o 
   7  -2   5      203.25      202.45     15.43 o 
   8  -2   5        0.32        2.45      6.80 o 
   9  -2   5      111.07       99.86     31.65 o 
  -9  -1   5        8.43       -7.16     24.00 o 
  -8  -1   5       90.29      111.27     17.51 o 
  -7  -1   5       64.31       44.86     12.17 o 
  -6  -1   5      905.38     1000.54     49.95 o 
  -5  -1   5      560.99      535.59     30.54 o 
  -4  -1   5        3.03        5.06      2.55 o 
  -3  -1   5     1731.93     1455.76     26.94 o 
  -2  -1   5     1721.75     1688.56     31.24 o 
  -1  -1   5     2196.38     2484.13     42.85 o 
   0  -1   5     1354.17     1535.48     22.43 o 
   1  -1   5    11079.56    11583.99    397.98 o 
   2  -1   5      791.35      883.40     14.56 o 
   3  -1   5       31.31       33.55      4.90 o 
   4  -1   5     3229.48     2882.48     80.46 o 
   5  -1   5     1955.21     1855.53    131.22 o 
   6  -1   5        1.09       -3.26      5.72 o 
   7  -1   5       15.29       47.72     17.32 o 
   8  -1   5      476.97      511.22     31.69 o 
   9  -1   5        0.26       -0.06     15.98 o 
  -9   0   5      270.08      255.66     33.04 o 
  -8   0   5        1.47       16.42     10.11 o 
  -7   0   5        2.93       -7.07      8.71 o 
  -6   0   5      177.38      218.98     15.11 o 
  -5   0   5      859.33      923.03     34.64 o 
  -4   0   5       96.05       96.46      8.20 o 
  -3   0   5      244.06      306.29     10.94 o 
  -2   0   5       11.44       20.29      7.56 o 
  -1   0   5      327.67      439.00     26.96 o 
   0   0   5      147.45      128.28      6.76 o 
   1   0   5      180.65      165.80     10.87 o 
   2   0   5     2547.05     2183.09     79.56 o 
   3   0   5        3.29        2.45      3.86 o 
   4   0   5        0.87        6.79      6.37 o 
   5   0   5     1672.51     1778.38     62.51 o 
   6   0   5      805.15      791.49     33.75 o 
   7   0   5      247.08      228.10     23.52 o 
   8   0   5      122.97      146.96     17.50 o 
 -10   1   5       22.81       10.80     14.17 o 
  -9   1   5      339.44      324.00     35.21 o 
  -8   1   5      707.11      815.17     54.78 o 
  -7   1   5      683.34      743.12     45.63 o 
  -6   1   5      139.52      150.36     16.12 o 
  -5   1   5     2303.44     2604.17    107.79 o 
  -4   1   5      391.87      319.39     12.39 o 
  -3   1   5      139.49      170.60      8.56 o 
  -2   1   5      952.33      988.15     41.38 o 
  -1   1   5      121.60       75.30     11.21 o 
   0   1   5     1658.67     1627.04     75.21 o 
   1   1   5     1082.44     1070.26     69.03 o 
   2   1   5       64.55       67.39      4.32 o 
   3   1   5      886.08      843.88     26.78 o 
   4   1   5       63.79       75.24      6.26 o 
   5   1   5      332.38      336.48     21.29 o 
   6   1   5      743.43      641.75     45.01 o 
   7   1   5       22.24       25.59      8.88 o 
   8   1   5       21.47      -13.38     13.38 o 
 -10   2   5      177.19      236.33     33.72 o 
  -9   2   5      128.79      133.06     21.67 o 
  -8   2   5       70.15      114.18     17.59 o 
  -7   2   5     1812.62     1754.16     91.58 o 
  -6   2   5        8.33       27.17     31.35 o 
  -5   2   5       18.62       44.42     11.64 o 
  -4   2   5     1553.24     1543.86     46.67 o 
  -3   2   5     4412.28     4384.67    204.27 o 
  -2   2   5      183.67      241.22      6.58 o 
  -1   2   5       24.87       39.65      2.66 o 
   0   2   5     4153.12     4381.83    100.99 o 
   1   2   5     2852.00     3017.67     62.92 o 
   2   2   5      923.60      981.76     22.28 o 
   3   2   5      146.33      115.55     12.24 o 
   4   2   5     2029.13     1815.70     57.80 o 
   5   2   5        0.27        8.78      7.17 o 
   6   2   5      149.37      132.68     14.62 o 
   7   2   5      101.31      112.91     31.34 o 
   8   2   5       26.40       32.91     17.07 o 
 -10   3   5       83.84       63.70     18.79 o 
  -9   3   5       16.01       19.33     10.71 o 
  -8   3   5       66.37       93.98     24.35 o 
  -7   3   5       84.18      103.40     23.23 o 
  -6   3   5      935.57     1026.48     71.68 o 
  -5   3   5      259.53      300.24     21.37 o 
  -4   3   5      483.12      520.77     13.58 o 
  -3   3   5     1496.02     1458.32     46.34 o 
  -2   3   5     1721.02     1632.27     59.26 o 
  -1   3   5      245.79      255.85     22.97 o 
   0   3   5       80.43      104.01     14.67 o 
   1   3   5     9653.94     9216.93    187.06 o 
   2   3   5     1780.62     1471.59     90.77 o 
   3   3   5        5.73       10.53      3.20 o 
   4   3   5      504.59      581.64     37.71 o 
   5   3   5     1569.87     1693.95    102.09 o 
   6   3   5       22.24       28.78     11.75 o 
   7   3   5       29.68       30.37     15.38 o 
 -10   4   5       62.56       60.86     17.96 o 
  -9   4   5       21.30       37.55     12.54 o 
  -8   4   5      501.45      480.90     32.93 o 
  -7   4   5       62.64       75.38     10.31 o 
  -6   4   5      478.19      465.98     22.69 o 
  -5   4   5      872.64      794.37     19.74 o 
  -4   4   5       65.11       65.78      4.09 o 
  -3   4   5     1079.21      875.51     22.41 o 
  -2   4   5       27.23       25.44      5.64 o 
  -1   4   5     3874.91     3335.00     65.36 o 
   0   4   5        1.21        2.17      4.59 o 
   1   4   5      254.04      215.45     13.25 o 
   2   4   5     1421.54     1657.56     73.88 o 
   3   4   5      373.52      504.68     31.09 o 
   4   4   5       12.04       11.23     17.84 o 
   5   4   5      227.29      251.58     30.37 o 
   6   4   5      286.55      296.81     37.48 o 
   7   4   5        0.29       -1.11     12.17 o 
 -10   5   5       48.59       60.81     18.53 o 
  -9   5   5       42.59       55.28     35.16 o 
  -8   5   5      119.64      111.94     15.96 o 
  -7   5   5     1186.89     1183.65     59.65 o 
  -6   5   5      114.45       92.33     13.15 o 
  -5   5   5       66.88       62.26      5.43 o 
  -4   5   5     1546.71     1504.12     63.70 o 
  -3   5   5      133.97      132.26      7.10 o 
  -2   5   5     1420.30     1461.79     34.98 o 
  -1   5   5       85.33       81.79      8.71 o 
   0   5   5      735.92      833.27     54.46 o 
   1   5   5      119.24       96.54     20.99 o 
   2   5   5      289.48      311.85     28.87 o 
   3   5   5      116.20      134.41     16.37 o 
   4   5   5      195.60      191.38     23.89 o 
   5   5   5       70.71       59.44     15.10 o 
   6   5   5       38.04       25.65     16.22 o 
 -10   6   5       68.74      101.73     21.53 o 
  -9   6   5      251.70      260.65     26.17 o 
  -8   6   5        9.37        5.19     11.60 o 
  -7   6   5      628.92      703.78     44.01 o 
  -6   6   5      767.91      768.28     27.01 o 
  -5   6   5        7.61        7.80      6.92 o 
  -4   6   5        4.95       -1.45      4.18 o 
  -3   6   5     1322.90     1329.01     41.55 o 
  -2   6   5       10.94       20.91      3.90 o 
  -1   6   5      305.78      281.16     18.84 o 
   0   6   5      217.33      221.88     50.68 o 
   1   6   5      760.41      673.11     38.73 o 
   2   6   5      104.70      114.36     21.98 o 
   3   6   5      110.39      112.91     16.79 o 
   4   6   5      336.50      309.99     37.40 o 
   5   6   5      142.11      165.29     28.91 o 
  -9   7   5      179.85      205.90     25.82 o 
  -8   7   5        8.95       50.08     36.24 o 
  -7   7   5       19.01       32.63      9.32 o 
  -6   7   5       48.48       57.79      8.19 o 
  -5   7   5      913.20      906.45     46.46 o 
  -4   7   5       37.85       51.92     15.21 o 
  -3   7   5       77.14       83.40      6.71 o 
  -2   7   5      796.04      793.99     49.94 o 
  -1   7   5      709.51      677.11     52.51 o 
   0   7   5        9.87        2.14      7.97 o 
   1   7   5      745.46      749.46     58.37 o 
   2   7   5      526.74      548.15     48.53 o 
   3   7   5       27.77       21.24     12.66 o 
   4   7   5       55.65       79.81     23.01 o 
  -9   8   5        7.85       17.49     19.05 o 
  -8   8   5       77.14       49.76     14.21 o 
  -7   8   5        1.97       77.39     66.35 o 
  -6   8   5      319.09      295.43     18.47 o 
  -5   8   5      114.15      113.58     11.54 o 
  -4   8   5      253.60      221.91     14.76 o 
  -3   8   5       15.16       -9.04      9.04 o 
  -2   8   5       10.63       16.60      9.69 o 
  -1   8   5     1059.45     1092.67     76.62 o 
   0   8   5      458.48      433.77     41.90 o 
   1   8   5        1.09       12.35     10.32 o 
   2   8   5        4.49       66.15     34.04 o 
   3   8   5      340.36      338.60     45.82 o 
  -8   9   5        3.07       14.76     43.54 o 
  -7   9   5       65.66       63.04     29.48 o 
  -6   9   5        9.72       11.22      8.21 o 
  -5   9   5       64.50       60.20     13.92 o 
  -4   9   5       32.41       20.58     22.09 o 
  -3   9   5      241.49      198.86     30.19 o 
  -2   9   5       97.42      110.88     20.69 o 
  -1   9   5      123.64      121.95     21.55 o 
   0   9   5      266.01      285.44     36.36 o 
   1   9   5       30.08       24.39     23.12 o 
   2   9   5       67.43       52.78     20.00 o 
  -7  10   5        0.69       14.63     20.12 o 
  -6  10   5      209.94      242.04     43.43 o 
  -5  10   5       19.89       30.33     15.10 o 
  -4  10   5       28.80       39.11     25.07 o 
  -3  10   5        1.24      -14.69     15.25 o 
  -2  10   5      120.48      146.09     27.25 o 
  -1  10   5       19.36        8.65     32.32 o 
   0  10   5        0.15      -19.17     19.17 o 
  -1 -10   6        3.50       13.21     20.34 o 
   1 -10   6      234.66      234.65     36.50 o 
   2 -10   6       10.29       18.07     17.45 o 
   3 -10   6       13.50        1.10     31.05 o 
   4 -10   6        2.91        3.00     10.51 o 
   5 -10   6      129.25      141.21     24.69 o 
  -3  -9   6       46.25       76.07     58.73 o 
  -2  -9   6       79.28       57.48     16.67 o 
  -1  -9   6      209.69      196.65     42.37 o 
   0  -9   6       81.88       75.38     26.36 o 
   1  -9   6       38.36       65.75     21.08 o 
   2  -9   6      536.95      614.75     43.31 o 
   3  -9   6      164.55      191.04     35.70 o 
   4  -9   6        3.55       10.78      9.58 o 
   5  -9   6      265.66      280.67     27.20 o 
   6  -9   6      212.56      229.91     23.32 o 
   7  -9   6        0.12        6.46     17.36 o 
  -4  -8   6      158.21      155.64     49.47 o 
  -3  -8   6       26.53       74.99     21.72 o 
  -2  -8   6      384.84      363.26     37.16 o 
  -1  -8   6       63.82       69.77     10.15 o 
   0  -8   6      649.40      603.41     31.89 o 
   1  -8   6       43.60       49.54     18.94 o 
   2  -8   6       51.96       74.12     12.14 o 
   3  -8   6      594.68      790.19    130.46 o 
   4  -8   6      179.39      155.25     16.95 o 
   5  -8   6        0.89        0.08      9.62 o 
   6  -8   6      183.73      227.25     40.91 o 
   7  -8   6      346.86      394.35     38.32 o 
  -5  -7   6       12.86       13.87     12.72 o 
  -4  -7   6       39.20       30.24     12.96 o 
  -3  -7   6      757.68      710.89     40.94 o 
  -2  -7   6      116.31      109.63     11.69 o 
  -1  -7   6      364.24      319.61     21.90 o 
   0  -7   6       92.59       82.33      9.43 o 
   1  -7   6      468.73      457.33     20.25 o 
   2  -7   6       80.15       97.51     13.08 o 
   3  -7   6      269.50      280.99     22.91 o 
   4  -7   6      659.59      637.97     36.68 o 
   5  -7   6      344.27      286.98     24.11 o 
   6  -7   6       86.41       82.05     15.10 o 
   7  -7   6       53.32       62.34     16.42 o 
   8  -7   6      249.73      272.75     35.44 o 
  -6  -6   6       72.60      105.17     30.08 o 
  -5  -6   6      588.23      532.65     44.10 o 
  -4  -6   6       45.73       39.30     10.05 o 
  -3  -6   6      182.60      205.41     16.81 o 
  -2  -6   6      333.15      305.20     18.40 o 
  -1  -6   6      455.38      472.36     22.77 o 
   0  -6   6      664.05      703.68     41.12 o 
   1  -6   6      250.42      240.53     23.89 o 
   2  -6   6     1082.21     1023.37     48.75 o 
   3  -6   6        0.44       -1.09     13.23 o 
   4  -6   6      340.72      329.53     26.85 o 
   5  -6   6      520.75      527.27     29.88 o 
   6  -6   6       15.46       19.37      8.87 o 
   7  -6   6       60.36       82.25     37.84 o 
   8  -6   6        1.91        0.15      9.37 o 
  -7  -5   6       26.59       28.67     25.96 o 
  -6  -5   6       25.84       19.67     11.80 o 
  -5  -5   6      279.59      237.49     30.00 o 
  -4  -5   6      230.61      180.10     17.31 o 
  -3  -5   6      177.49      142.55     23.68 o 
  -2  -5   6      104.09       71.68      9.17 o 
  -1  -5   6     1872.73     1935.94     66.95 o 
   0  -5   6      791.70      707.51     22.42 o 
   1  -5   6      131.29      106.00     18.00 o 
   2  -5   6       48.22       32.76     10.58 o 
   3  -5   6     2484.50     2497.23     99.83 o 
   4  -5   6       38.07       55.24      8.22 o 
   5  -5   6       29.22       35.50      8.34 o 
   6  -5   6      572.29      621.72     50.11 o 
   7  -5   6       22.85       30.18     12.22 o 
   8  -5   6       87.10       79.59     22.58 o 
   9  -5   6        6.67      -25.23     25.23 o 
  -8  -4   6        1.54       -6.27     23.60 o 
  -7  -4   6      170.66      117.80     21.23 o 
  -6  -4   6      183.55      184.96     33.31 o 
  -5  -4   6      192.30      204.33     14.05 o 
  -4  -4   6      210.54      209.16     12.56 o 
  -3  -4   6      670.71      671.30     27.82 o 
  -2  -4   6       45.14       60.86      7.58 o 
  -1  -4   6      181.82      258.28     20.97 o 
   0  -4   6     1802.17     1585.05     40.54 o 
   1  -4   6     2191.12     2231.64     76.65 o 
   2  -4   6       39.24       38.76      6.85 o 
   3  -4   6     1193.47     1148.16     41.78 o 
   4  -4   6     4493.17     4514.41    243.51 o 
   5  -4   6        7.39       14.97     22.49 o 
   6  -4   6       50.86       84.81     12.82 o 
   7  -4   6      732.14      891.98    111.82 o 
   8  -4   6      333.93      368.63     40.11 o 
   9  -4   6      100.52       92.33     32.38 o 
  -8  -3   6       68.36       53.78     22.63 o 
  -7  -3   6       19.56       31.42     13.50 o 
  -6  -3   6      402.65      515.42     36.11 o 
  -5  -3   6        4.04        9.34      4.93 o 
  -4  -3   6      323.91      376.94     15.10 o 
  -3  -3   6      107.76       78.45      6.11 o 
  -2  -3   6      838.20      935.47     29.88 o 
  -1  -3   6     1580.25     1543.15     55.48 o 
   0  -3   6        3.80        9.16      2.84 o 
   1  -3   6     3747.08     3759.43    118.05 o 
   2  -3   6      422.01      336.07     12.44 o 
   3  -3   6      409.07      440.85     18.34 o 
   4  -3   6     1232.28     1291.64    127.79 o 
   5  -3   6     2207.44     2138.92     64.04 o 
   6  -3   6        0.02       -0.25      5.00 o 
   7  -3   6        9.52       15.65      9.76 o 
   8  -3   6      589.54      570.22     44.08 o 
   9  -3   6       95.33       75.58     29.59 o 
  -9  -2   6      253.57      216.00     34.77 o 
  -8  -2   6      693.42      763.52     60.88 o 
  -7  -2   6       29.82       20.60     14.82 o 
  -6  -2   6      114.55      120.88     14.18 o 
  -5  -2   6     2850.75     2850.96     87.35 o 
  -4  -2   6      376.84      357.25     12.39 o 
  -3  -2   6      227.39      176.80      6.64 o 
  -2  -2   6      505.40      596.86     15.19 o 
  -1  -2   6     2469.92     2773.88     64.90 o 
   0  -2   6      893.56     1159.55     22.78 o 
   1  -2   6       23.60       42.68      4.63 o 
   2  -2   6     1502.13     1495.40    180.16 o 
   3  -2   6      826.41      877.04     55.72 o 
   4  -2   6      734.90      707.05     33.62 o 
   5  -2   6        0.95        6.34      8.40 o 
   6  -2   6      261.22      243.05     15.04 o 
   7  -2   6       14.18       42.19     28.85 o 
   8  -2   6       47.99       27.67     11.55 o 
   9  -2   6      100.23       75.34     30.23 o 
  -9  -1   6       38.39       44.27     17.02 o 
  -8  -1   6       89.82       77.38     15.85 o 
  -7  -1   6     1706.74     1738.75     98.19 o 
  -6  -1   6      158.29      179.92     17.72 o 
  -5  -1   6      231.48      240.99     17.64 o 
  -4  -1   6     4182.94     4150.61     96.28 o 
  -3  -1   6     2784.97     3004.86     70.78 o 
  -2  -1   6     3001.68     3701.96     75.41 o 
  -1  -1   6     3038.03     3045.86     94.18 o 
   0  -1   6     6351.04     6912.41    247.84 o 
   1  -1   6      224.73      294.95     20.48 o 
   2  -1   6       67.01       91.40     14.82 o 
   3  -1   6      639.79      580.84     24.22 o 
   4  -1   6     1181.38     1045.78     30.46 o 
   5  -1   6      272.14      269.63     13.22 o 
   6  -1   6       35.87       19.30      6.34 o 
   7  -1   6      313.62      374.42     25.40 o 
   8  -1   6        0.34        4.91      7.40 o 
  -9   0   6       17.74       22.15     16.93 o 
  -8   0   6       57.77       65.59     14.26 o 
  -7   0   6       62.43       76.50     23.55 o 
  -6   0   6      609.74      748.39     38.75 o 
  -5   0   6      444.63      414.11     22.64 o 
  -4   0   6      120.75      177.26     10.71 o 
  -3   0   6     4273.64     3876.44    118.24 o 
  -2   0   6      353.62      324.78     19.62 o 
  -1   0   6      479.97      404.04      9.47 o 
   0   0   6     3548.00     3801.75     88.02 o 
   1   0   6     2482.19     2272.26     45.31 o 
   2   0   6     2864.96     2880.67     90.84 o 
   3   0   6      175.97      179.47      8.42 o 
   4   0   6     3037.69     2943.40     93.66 o 
   5   0   6      192.32      210.84     14.85 o 
   6   0   6       25.42       27.21     23.33 o 
   7   0   6        2.35       -7.16      7.16 o 
   8   0   6      368.48      344.58     36.95 o 
 -10   1   6        1.52       -5.98     15.95 o 
  -9   1   6      132.04      114.13     18.88 o 
  -8   1   6       88.64      124.37     34.43 o 
  -7   1   6      721.33      687.21     41.25 o 
  -6   1   6      101.28       86.09     10.78 o 
  -5   1   6       41.42       31.33      6.34 o 
  -4   1   6       66.48       71.58      5.83 o 
  -3   1   6      860.07      866.07     22.72 o 
  -2   1   6      377.58      337.96     14.19 o 
  -1   1   6       27.79       15.72      3.51 o 
   0   1   6     1235.68     1381.98     32.80 o 
   1   1   6     2179.43     2394.35     86.81 o 
   2   1   6     3378.44     3523.90     86.09 o 
   3   1   6       12.37       22.28      4.35 o 
   4   1   6      166.91      158.98     10.07 o 
   5   1   6      823.76      756.09     27.60 o 
   6   1   6      651.73      562.66     25.89 o 
   7   1   6        3.13       -3.11     10.86 o 
   8   1   6      145.89      207.36     48.73 o 
 -10   2   6       26.88       51.70     18.06 o 
  -9   2   6      151.61      183.44     25.09 o 
  -8   2   6      832.63      868.59     53.95 o 
  -7   2   6       85.12       97.08     16.10 o 
  -6   2   6       51.25       44.51      9.11 o 
  -5   2   6      130.15      166.18     24.86 o 
  -4   2   6     1228.42     1284.24     42.46 o 
  -3   2   6       10.06       13.35      1.99 o 
  -2   2   6       55.96       84.42      4.77 o 
  -1   2   6     2607.33     2619.39     56.34 o 
   0   2   6       36.79       42.04      2.86 o 
   1   2   6     1629.44     1478.40     26.90 o 
   2   2   6      449.07      485.28     17.38 o 
   3   2   6     2264.43     2054.65     54.65 o 
   4   2   6      119.91      172.85     12.58 o 
   5   2   6      177.09      175.92     11.94 o 
   6   2   6      865.23      969.22     63.40 o 
   7   2   6       46.25       70.73     16.85 o 
 -10   3   6       36.64       51.39     17.77 o 
  -9   3   6       36.83       21.58     10.95 o 
  -8   3   6       80.71      116.79     17.60 o 
  -7   3   6     1798.63     1873.80     93.55 o 
  -6   3   6      112.20      102.65     12.24 o 
  -5   3   6      188.62      190.98     12.19 o 
  -4   3   6     1827.27     1568.75    113.47 o 
  -3   3   6     3388.74     3054.85    146.67 o 
  -2   3   6      514.04      509.88     31.13 o 
  -1   3   6      269.59      285.11     10.34 o 
   0   3   6     5858.90     5892.00    216.18 o 
   1   3   6      415.35      312.50      6.31 o 
   2   3   6     1037.67     1016.19     53.41 o 
   3   3   6      247.17      217.13     17.81 o 
   4   3   6      769.70      840.17     46.42 o 
   5   3   6      649.47      617.79     46.87 o 
   6   3   6       83.27       91.78     31.45 o 
   7   3   6       59.46       50.62     25.96 o 
 -10   4   6       31.38       25.73     13.23 o 
  -9   4   6      188.52      155.08     22.62 o 
  -8   4   6       64.11       61.87     10.69 o 
  -7   4   6      103.36      103.32     12.97 o 
  -6   4   6      615.25      643.09     35.24 o 
  -5   4   6      139.32      132.59      6.55 o 
  -4   4   6      183.32      191.34      6.90 o 
  -3   4   6      784.73      797.08     26.76 o 
  -2   4   6     6519.00     6490.22    185.54 o 
  -1   4   6        6.20       -1.24      2.87 o 
   0   4   6       25.97        9.51      9.37 o 
   1   4   6     2750.03     2842.48    122.82 o 
   2   4   6     1444.22     1586.52     70.90 o 
   3   4   6      401.22      368.75     28.74 o 
   4   4   6       32.74       25.81     10.88 o 
   5   4   6      286.81      255.43     29.85 o 
   6   4   6        3.15        9.87     12.91 o 
 -10   5   6       25.11       -0.40     11.26 o 
  -9   5   6        8.68       21.42     10.69 o 
  -8   5   6      168.60      197.17     26.78 o 
  -7   5   6      411.95      375.58     23.33 o 
  -6   5   6      374.61      353.96     24.27 o 
  -5   5   6      568.49      592.86     24.74 o 
  -4   5   6      262.84      227.42      9.98 o 
  -3   5   6      499.51      488.72     19.34 o 
  -2   5   6      262.58      250.35     15.72 o 
  -1   5   6     2707.54     2641.27    102.38 o 
   0   5   6       41.53       61.44     11.81 o 
   1   5   6       32.74       16.44      7.30 o 
   2   5   6     1515.85     1499.51     78.00 o 
   3   5   6      755.42      764.79     46.88 o 
   4   5   6       11.33        3.00      9.26 o 
   5   5   6      140.87      164.45     36.06 o 
   6   5   6      314.26      326.84     40.03 o 
  -9   6   6       78.70       84.14     17.33 o 
  -8   6   6      125.12      146.59     30.40 o 
  -7   6   6      434.13      486.02     34.26 o 
  -6   6   6      265.53      228.25     11.13 o 
  -5   6   6       69.92       63.44      6.31 o 
  -4   6   6      246.62      187.44     15.08 o 
  -3   6   6      124.07      111.77      7.17 o 
  -2   6   6      364.94      290.24     10.84 o 
  -1   6   6      237.53      245.77     18.38 o 
   0   6   6      241.93      231.04     17.35 o 
   1   6   6       30.76       16.82     13.12 o 
   2   6   6       44.85       29.67      9.66 o 
   3   6   6      431.08      422.43     39.27 o 
   4   6   6       87.97      107.36     18.84 o 
   5   6   6       65.47      105.86     21.06 o 
  -9   7   6      194.87      169.29     23.41 o 
  -8   7   6        5.88       18.41      9.64 o 
  -7   7   6      385.40      406.69     28.73 o 
  -6   7   6      341.03      325.80     20.82 o 
  -5   7   6        2.09       11.38      5.50 o 
  -4   7   6       24.34       33.07      6.19 o 
  -3   7   6      798.93      802.97     34.93 o 
  -2   7   6       53.79       58.62     12.91 o 
  -1   7   6        5.70        6.36      8.69 o 
   0   7   6       88.15       78.27     13.80 o 
   1   7   6      180.14      188.78     22.53 o 
   2   7   6       23.70       34.74     14.19 o 
   3   7   6      157.76      155.44     26.14 o 
   4   7   6       59.65       60.02     20.46 o 
  -9   8   6      186.05      198.70     22.97 o 
  -8   8   6       22.63       17.78     11.77 o 
  -7   8   6        4.59        4.14      8.95 o 
  -6   8   6      331.33      345.74     32.91 o 
  -5   8   6      427.93      439.79     24.18 o 
  -4   8   6        7.21        0.94      5.40 o 
  -3   8   6      138.10      129.47     16.96 o 
  -2   8   6     1193.30     1172.31     83.89 o 
  -1   8   6       48.20       49.84     11.63 o 
   0   8   6      186.46      251.71     36.58 o 
   1   8   6       86.64      106.44     19.57 o 
   2   8   6      321.06      372.92     67.15 o 
   3   8   6        4.16       -6.89     14.75 o 
  -8   9   6       61.67       79.29     30.43 o 
  -7   9   6        2.70      -12.92     12.92 o 
  -6   9   6       93.48       89.03     12.46 o 
  -5   9   6      123.74      145.01     21.06 o 
  -4   9   6      261.50      250.88     28.77 o 
  -3   9   6       41.96       61.17     16.81 o 
  -2   9   6        2.07        6.32     17.90 o 
  -1   9   6      583.97      686.98     58.08 o 
   0   9   6      104.79      138.60     24.01 o 
   1   9   6        0.92       21.13     15.92 o 
   2   9   6       58.49      100.41     40.16 o 
  -6  10   6       12.70       15.42     16.53 o 
  -5  10   6      104.99       91.56     29.30 o 
  -4  10   6        1.97        7.71     19.39 o 
  -3  10   6      394.65      445.29     50.01 o 
  -2  10   6        0.51       -6.06     14.38 o 
  -1  10   6       12.88        3.57     13.20 o 
   0  10   6       91.10      153.39     28.77 o 
  -1 -10   7       35.66        4.79     18.47 o 
   0 -10   7       50.57       69.96     22.18 o 
   1 -10   7        4.22       -1.29     15.85 o 
   2 -10   7       67.66       69.83     15.91 o 
   3 -10   7        0.64       12.86     38.82 o 
   4 -10   7      211.14      229.44     32.77 o 
   5 -10   7        3.84       14.95     24.21 o 
  -2  -9   7      262.47      187.35     51.63 o 
  -1  -9   7        1.73        4.09     15.85 o 
   0  -9   7        1.99      -15.48     23.23 o 
   1  -9   7       97.00      121.08     19.28 o 
   2  -9   7       90.48      136.29     20.52 o 
   3  -9   7       29.69       20.05     10.73 o 
   4  -9   7      225.48      224.89     24.21 o 
   5  -9   7       46.43       92.18     18.45 o 
   6  -9   7        2.01       11.34     11.73 o 
  -4  -8   7       41.90        1.36     23.38 o 
  -3  -8   7       62.26       81.79     38.73 o 
  -2  -8   7      429.08      467.43     32.63 o 
  -1  -8   7      499.33      528.23     32.08 o 
   0  -8   7        6.72        6.00      8.52 o 
   1  -8   7      112.55      124.60     18.51 o 
   2  -8   7     1115.68     1190.40     76.75 o 
   3  -8   7      117.43      157.75     33.34 o 
   4  -8   7        3.95       -2.21      8.91 o 
   5  -8   7       39.84       44.60     17.65 o 
   6  -8   7      305.79      291.09     42.63 o 
   7  -8   7        8.74        7.19     10.93 o 
  -5  -7   7        1.38       53.43     29.28 o 
  -4  -7   7      251.58      284.94     32.00 o 
  -3  -7   7        3.12       -0.24      7.12 o 
  -2  -7   7       69.79       66.16     10.79 o 
  -1  -7   7      830.83      810.43     41.78 o 
   0  -7   7      723.29      674.11     33.71 o 
   1  -7   7      117.91      129.08     14.96 o 
   2  -7   7        2.04       15.72      8.61 o 
   3  -7   7     1446.29     1463.71     80.72 o 
   4  -7   7      465.52      447.29     32.28 o 
   5  -7   7       38.36       51.28     13.81 o 
   6  -7   7      161.78      193.02     22.15 o 
   7  -7   7      241.36      256.53     28.33 o 
   8  -7   7       40.02       33.72     14.69 o 
  -6  -6   7      186.93      173.75     48.05 o 
  -5  -6   7       34.71       63.68     22.40 o 
  -4  -6   7       76.53       90.89     12.34 o 
  -3  -6   7      695.50      772.04     42.86 o 
  -2  -6   7        5.25        6.93      9.71 o 
  -1  -6   7      969.87      938.46     40.64 o 
   0  -6   7       43.85       57.71      7.42 o 
   1  -6   7      613.75      584.28     21.12 o 
   2  -6   7       76.42       70.05      9.47 o 
   3  -6   7       67.54      107.70     17.01 o 
   4  -6   7      787.03      811.43     45.06 o 
   5  -6   7      334.68      356.67     33.64 o 
   6  -6   7        0.74       -8.90      8.90 o 
   7  -6   7        2.07       -3.77     16.76 o 
   8  -6   7      593.10      565.32     57.00 o 
  -7  -5   7        1.35      -11.61     24.36 o 
  -6  -5   7      316.08      302.00     59.24 o 
  -5  -5   7      570.15      489.16     28.03 o 
  -4  -5   7      205.58      215.83     16.23 o 
  -3  -5   7      135.35      178.49     14.65 o 
  -2  -5   7      791.05      897.73     39.12 o 
  -1  -5   7      358.49      381.58     23.17 o 
   0  -5   7      296.27      324.88     16.22 o 
   1  -5   7       73.20      136.56     20.77 o 
   2  -5   7     1657.91     1600.91     62.38 o 
   3  -5   7       15.20       27.22     18.79 o 
   4  -5   7      106.49      109.69     13.41 o 
   5  -5   7      485.31      476.65     48.02 o 
   6  -5   7       38.84       20.47     10.92 o 
   7  -5   7       99.15      113.01     17.42 o 
   8  -5   7       33.15       29.59     14.38 o 
  -7  -4   7       22.10       23.31     13.88 o 
  -6  -4   7        4.20        7.08      9.21 o 
  -5  -4   7      208.53      172.22     14.69 o 
  -4  -4   7      764.76      819.01     36.63 o 
  -3  -4   7      298.48      325.83     18.08 o 
  -2  -4   7       10.27       -2.18      4.82 o 
  -1  -4   7     2013.49     1866.32     64.44 o 
   0  -4   7     2983.94     2657.97     81.96 o 
   1  -4   7       10.58       17.39      3.69 o 
   2  -4   7      922.34      984.89     37.71 o 
   3  -4   7     2131.81     2167.57     87.11 o 
   4  -4   7       88.07       90.84     26.78 o 
   5  -4   7       28.66       43.35      9.96 o 
   6  -4   7      192.06      230.37     21.54 o 
   7  -4   7       12.73       13.25     10.94 o 
   8  -4   7      342.41      356.17     47.92 o 
  -8  -3   7       30.36       27.79     15.87 o 
  -7  -3   7      227.64      237.53     38.45 o 
  -6  -3   7       32.29       26.52     11.16 o 
  -5  -3   7        4.84        3.35      4.91 o 
  -4  -3   7       65.61       45.40      7.47 o 
  -3  -3   7     1699.76     1467.44     45.14 o 
  -2  -3   7       92.82       77.17     10.20 o 
  -1  -3   7      965.05     1198.45     44.25 o 
   0  -3   7     3897.19     3971.44     95.16 o 
   1  -3   7     1120.44     1180.13     48.93 o 
   2  -3   7        3.99        3.03      7.47 o 
   3  -3   7     2146.66     2301.34    174.18 o 
   4  -3   7     3167.69     3216.31    154.31 o 
   5  -3   7       92.21      133.53     37.56 o 
   6  -3   7       45.62       69.77     12.10 o 
   7  -3   7      322.53      380.75     33.73 o 
   8  -3   7       16.49        8.66      9.63 o 
  -9  -2   7      100.27      134.08     28.95 o 
  -8  -2   7      135.18      131.99     24.38 o 
  -7  -2   7       73.30       71.51     24.23 o 
  -6  -2   7      276.50      289.42     23.99 o 
  -5  -2   7        0.61        7.62     11.23 o 
  -4  -2   7      504.84      516.66     14.78 o 
  -3  -2   7      623.30      698.96     17.25 o 
  -2  -2   7      341.55      464.12     13.80 o 
  -1  -2   7      912.38      880.29     35.51 o 
   0  -2   7        1.86       -3.54      3.54 o 
   1  -2   7     4852.20     4594.01    159.74 o 
   2  -2   7      826.79      838.41     73.00 o 
   3  -2   7     2153.82     2213.54     84.18 o 
   4  -2   7     1779.44     1699.67    124.41 o 
   5  -2   7     1264.69     1218.62     67.32 o 
   6  -2   7       66.09       65.15      8.41 o 
   7  -2   7       63.78       98.41     14.51 o 
   8  -2   7      783.81      684.14     55.70 o 
  -9  -1   7      255.50      206.37     28.93 o 
  -8  -1   7      245.45      277.50     28.33 o 
  -7  -1   7        6.76        1.07     13.44 o 
  -6  -1   7        7.61        8.81      7.33 o 
  -5  -1   7     1356.26     1445.78     62.60 o 
  -4  -1   7        6.34       -5.91      5.91 o 
  -3  -1   7     2985.94     3296.90     71.08 o 
  -2  -1   7     1313.02     1254.17     27.54 o 
  -1  -1   7     2109.85     1945.09     38.68 o 
   0  -1   7     2168.17     2469.57     82.19 o 
   1  -1   7     1055.52     1229.89     61.80 o 
   2  -1   7     1721.79     1671.40     66.29 o 
   3  -1   7      268.10      292.31     14.65 o 
   4  -1   7       21.35       39.01      9.00 o 
   5  -1   7       59.74       45.67      6.22 o 
   6  -1   7      802.82      797.50     35.51 o 
   7  -1   7       78.52       47.34      9.60 o 
   8  -1   7        6.19       60.68     37.76 o 
  -9   0   7       66.91       67.89     39.11 o 
  -8   0   7      276.87      301.72     29.31 o 
  -7   0   7     1662.50     1762.94     98.32 o 
  -6   0   7      282.11      249.39     27.64 o 
  -5   0   7        0.94        5.86      8.79 o 
  -4   0   7     5728.52     5300.24    206.74 o 
  -3   0   7      439.73      383.11     26.21 o 
  -2   0   7      717.78      730.49     15.61 o 
  -1   0   7     2177.03     2394.02    118.08 o 
   0   0   7     4058.68     4363.64    112.79 o 
   1   0   7     1926.11     2438.77    170.98 o 
   2   0   7       48.30       71.92      5.09 o 
   3   0   7      858.44      743.99     38.48 o 
   4   0   7      220.18      223.47     16.58 o 
   5   0   7      157.26      105.95     11.34 o 
   6   0   7      189.68      139.09     16.30 o 
   7   0   7      480.60      453.63     30.27 o 
 -10   1   7       92.32       90.71     23.61 o 
  -9   1   7        1.39       18.95     11.08 o 
  -8   1   7      389.39      363.28     28.67 o 
  -7   1   7      564.28      621.02     41.60 o 
  -6   1   7      900.25      939.79     48.15 o 
  -5   1   7       25.03       23.73     15.24 o 
  -4   1   7        0.19        4.99      4.07 o 
  -3   1   7     5056.92     5120.67    170.58 o 
  -2   1   7     4047.63     4227.85    200.17 o 
  -1   1   7     2118.23     2494.24     57.73 o 
   0   1   7     5868.24     6234.98    182.90 o 
   1   1   7     3829.13     3678.68     97.02 o 
   2   1   7       13.81       21.38      4.49 o 
   3   1   7        9.16       11.87      8.42 o 
   4   1   7     1119.59     1127.76     41.01 o 
   5   1   7      656.00      639.90     26.39 o 
   6   1   7      350.22      361.80     20.74 o 
   7   1   7       17.07       32.35     14.22 o 
   8   1   7      106.29      120.26     35.06 o 
 -10   2   7       18.58       31.74     18.33 o 
  -9   2   7       74.38      116.16     20.65 o 
  -8   2   7       15.24       21.06     14.73 o 
  -7   2   7      217.62      192.23     26.42 o 
  -6   2   7       10.74       11.17      5.89 o 
  -5   2   7      480.50      535.32     24.62 o 
  -4   2   7        4.10        7.99      4.73 o 
  -3   2   7      217.75      192.24      7.37 o 
  -2   2   7     4432.85     4305.72    102.48 o 
  -1   2   7      201.83      327.29     15.53 o 
   0   2   7      183.73      254.64     17.86 o 
   1   2   7      784.23      868.51     24.55 o 
   2   2   7     3616.12     3305.60    100.15 o 
   3   2   7      181.44      222.31      9.32 o 
   4   2   7      247.34      206.06     13.87 o 
   5   2   7      350.83      350.96     18.75 o 
   6   2   7      139.94      147.22     21.50 o 
   7   2   7       62.95       51.11     17.82 o 
 -10   3   7        0.54       -5.05     10.17 o 
  -9   3   7        0.87       -8.20     16.38 o 
  -8   3   7      608.86      661.01     42.67 o 
  -7   3   7        2.56       13.93     10.86 o 
  -6   3   7        4.27        8.38     10.40 o 
  -5   3   7       72.99       68.41     15.64 o 
  -4   3   7      289.43      253.94      7.18 o 
  -3   3   7     2132.18     2125.83     49.51 o 
  -2   3   7      152.94      148.10      5.95 o 
  -1   3   7     1170.66     1246.94     27.39 o 
   0   3   7     1340.43     1369.53     50.88 o 
   1   3   7     2428.20     2587.45     64.85 o 
   2   3   7      488.54      405.70     12.07 o 
   3   3   7      300.94      274.26     19.48 o 
   4   3   7       12.44       24.48      8.66 o 
   5   3   7       13.53       16.92     16.73 o 
   6   3   7      660.82      673.05     53.25 o 
   7   3   7       34.42       15.97     13.91 o 
 -10   4   7       87.31      105.42     21.75 o 
  -9   4   7        0.12       11.29     21.77 o 
  -8   4   7      370.87      395.50     33.35 o 
  -7   4   7      572.03      594.12     32.52 o 
  -6   4   7       83.85       81.56      9.49 o 
  -5   4   7      453.21      460.71     28.47 o 
  -4   4   7      514.16      485.97     14.17 o 
  -3   4   7     3914.11     4182.11    117.60 o 
  -2   4   7      235.88      227.82      9.04 o 
  -1   4   7      488.31      544.14     28.05 o 
   0   4   7     2728.93     2586.57    109.26 o 
   1   4   7      313.85      299.94     30.71 o 
   2   4   7     1245.65     1109.78     58.19 o 
   3   4   7      244.19      277.98     35.81 o 
   4   4   7      797.45      753.31     54.62 o 
   5   4   7      174.57      171.78     24.34 o 
   6   4   7        1.06       -6.37     13.37 o 
 -10   5   7       23.54       23.13     13.60 o 
  -9   5   7       90.11       97.26     18.13 o 
  -8   5   7       73.49       92.95     15.11 o 
  -7   5   7       24.59       45.85      9.73 o 
  -6   5   7     1290.13     1367.06     69.63 o 
  -5   5   7      827.49      817.53     36.72 o 
  -4   5   7       40.29       31.85      6.55 o 
  -3   5   7      985.22      923.63     47.96 o 
  -2   5   7     3365.43     3089.86     83.09 o 
  -1   5   7      380.21      419.43     25.35 o 
   0   5   7       66.83      104.08     17.62 o 
   1   5   7     2285.92     2469.16    167.51 o 
   2   5   7      106.01      101.10     13.42 o 
   3   5   7      225.79      237.70     34.77 o 
   4   5   7      117.37      109.27     19.02 o 
   5   5   7      138.07      113.91     23.92 o 
  -9   6   7       54.11       63.48     19.60 o 
  -8   6   7      121.97      141.23     18.77 o 
  -7   6   7       43.51       33.91     15.15 o 
  -6   6   7       17.30       15.94      6.78 o 
  -5   6   7      237.90      212.43     12.09 o 
  -4   6   7      829.86      771.22     27.97 o 
  -3   6   7        1.97        9.17      4.03 o 
  -2   6   7     1010.30      992.21     62.54 o 
  -1   6   7     1081.47     1195.80    189.14 o 
   0   6   7      335.91      282.27     22.38 o 
   1   6   7       24.20       41.92     16.94 o 
   2   6   7      586.65      617.23     44.64 o 
   3   6   7      149.66      112.85     18.09 o 
   4   6   7       61.59       48.71     15.18 o 
   5   6   7       34.09       29.43     17.45 o 
  -9   7   7       84.22       74.54     15.39 o 
  -8   7   7       26.31       42.66     13.22 o 
  -7   7   7       36.42       38.94     14.50 o 
  -6   7   7       34.72       60.36     16.12 o 
  -5   7   7       17.75       20.46      6.20 o 
  -4   7   7      541.40      530.43     29.50 o 
  -3   7   7       58.17       63.68     10.21 o 
  -2   7   7       31.46       44.36     11.21 o 
  -1   7   7       19.62       15.07      9.03 o 
   0   7   7      548.16      552.37     37.13 o 
   1   7   7       94.41       87.98     14.46 o 
   2   7   7       18.27        7.17     16.62 o 
   3   7   7      266.12      331.22     36.84 o 
   4   7   7      198.47      216.94     36.69 o 
  -8   8   7        2.92        4.89     10.76 o 
  -7   8   7      372.84      318.48     31.54 o 
  -6   8   7       68.85       78.36     10.85 o 
  -5   8   7      101.30      106.54     17.59 o 
  -4   8   7        3.88       18.04     11.10 o 
  -3   8   7      333.63      308.36     31.05 o 
  -2   8   7       59.66       64.66     19.54 o 
  -1   8   7       42.21      101.16     31.34 o 
   0   8   7       81.09       86.43     15.68 o 
   1   8   7       91.93      102.48     19.75 o 
   2   8   7        3.45      -12.62     12.62 o 
   3   8   7       45.23       70.79     24.49 o 
  -8   9   7        0.61       -5.13     17.97 o 
  -7   9   7        0.60      -17.88     17.88 o 
  -6   9   7      160.18      179.62     38.99 o 
  -5   9   7      486.93      491.86     44.35 o 
  -4   9   7       28.15       37.55     14.46 o 
  -3   9   7      124.81      145.74     23.84 o 
  -2   9   7      348.76      420.36     42.57 o 
  -1   9   7      193.27      251.05     34.11 o 
   0   9   7       26.25       29.48     16.64 o 
   1   9   7        6.91       10.48     13.57 o 
  -6  10   7       17.89       -4.70     19.94 o 
  -5  10   7      199.97      211.95     30.61 o 
  -4  10   7      530.08      526.69     51.16 o 
  -3  10   7        0.08       32.53     17.36 o 
  -2  10   7        1.16        4.52     15.62 o 
  -1  10   7      350.19      386.57     68.15 o 
   0 -10   8       75.94      136.05     36.19 o 
   1 -10   8       16.14       16.78     19.60 o 
   2 -10   8       68.43       74.00     17.34 o 
   3 -10   8      165.96      173.08     29.97 o 
   4 -10   8        7.31       -8.65     13.04 o 
  -2  -9   8       44.86       21.38     16.19 o 
  -1  -9   8       39.09       43.32     22.15 o 
   0  -9   8      165.29      152.40     19.44 o 
   1  -9   8       51.13       73.98     16.26 o 
   2  -9   8       27.31       -6.27     11.23 o 
   3  -9   8      105.89       94.22     16.14 o 
   4  -9   8      299.00      330.46     31.04 o 
   5  -9   8        0.17       -4.60     37.15 o 
   6  -9   8        2.11        8.34     17.50 o 
  -4  -8   8        2.93       -1.48     13.52 o 
  -3  -8   8      118.20      147.44     24.76 o 
  -2  -8   8      216.38      233.86     23.10 o 
  -1  -8   8       49.18       29.94      9.28 o 
   0  -8   8       21.61        8.78     17.87 o 
   1  -8   8      769.99      791.54     55.49 o 
   2  -8   8       34.80       78.19     13.80 o 
   3  -8   8      353.08      308.37     24.66 o 
   4  -8   8       49.31       57.23     21.11 o 
   5  -8   8      252.93      292.93     25.30 o 
   6  -8   8       41.37       36.25     13.89 o 
   7  -8   8       30.76       38.89     15.27 o 
  -5  -7   8      252.00      292.66     64.12 o 
  -4  -7   8      177.97      172.11     23.70 o 
  -3  -7   8       47.48       62.38     20.40 o 
  -2  -7   8      690.10      694.24     40.11 o 
  -1  -7   8      545.24      536.77     32.71 o 
   0  -7   8        0.64        2.94      5.70 o 
   1  -7   8        0.04        0.38     16.07 o 
   2  -7   8      984.80     1016.40     54.01 o 
   3  -7   8        6.88       20.20     19.25 o 
   4  -7   8        8.60       -7.67      7.67 o 
   5  -7   8       16.06       19.64      9.30 o 
   6  -7   8      106.69      119.17     18.70 o 
   7  -7   8       32.75       36.53     14.81 o 
  -6  -6   8       67.95       19.88     24.30 o 
  -5  -6   8       15.78       19.00     10.61 o 
  -4  -6   8      938.62      867.29     55.59 o 
  -3  -6   8        6.53        8.10      7.93 o 
  -2  -6   8      155.77      138.99     13.62 o 
  -1  -6   8       80.60       92.43     10.17 o 
   0  -6   8     1731.26     1556.80    131.56 o 
   1  -6   8       14.05        0.53     12.60 o 
   2  -6   8      162.70      208.90     25.78 o 
   3  -6   8      375.61      347.29     22.48 o 
   4  -6   8     1041.34     1020.85     51.49 o 
   5  -6   8       53.93       43.38     23.23 o 
   6  -6   8       93.65       91.02     17.24 o 
   7  -6   8      494.69      513.99     73.45 o 
   8  -6   8       12.85        5.36     14.23 o 
  -7  -5   8       47.53       34.90     30.02 o 
  -6  -5   8       64.89       63.09     18.51 o 
  -5  -5   8      272.52      238.76     19.83 o 
  -4  -5   8       13.42       -7.09      7.09 o 
  -3  -5   8      272.55      367.91     35.13 o 
  -2  -5   8       21.17       47.49      8.97 o 
  -1  -5   8      437.11      464.41     27.06 o 
   0  -5   8      798.88      666.14     47.68 o 
   1  -5   8     1189.35     1078.42     52.54 o 
   2  -5   8       85.88       87.81      9.34 o 
   3  -5   8       15.68       16.77      7.56 o 
   4  -5   8     2193.08     2226.80    111.30 o 
   5  -5   8      306.50      368.81     38.22 o 
   6  -5   8        1.87        3.76      9.00 o 
   7  -5   8       20.86       21.47     13.46 o 
   8  -5   8      524.42      599.84     92.48 o 
  -7  -4   8       30.38        4.73     12.40 o 
  -6  -4   8      141.63      170.21     49.61 o 
  -5  -4   8      564.02      525.08     26.50 o 
  -4  -4   8        5.29        3.44      8.24 o 
  -3  -4   8       25.61       27.45     13.00 o 
  -2  -4   8      627.38      628.73     27.95 o 
  -1  -4   8       30.63       23.39      7.13 o 
   0  -4   8       13.74        4.96      5.15 o 
   1  -4   8      893.08      951.99     65.43 o 
   2  -4   8      727.91      722.27     48.75 o 
   3  -4   8      253.00      236.22     15.70 o 
   4  -4   8       11.89       25.62     12.87 o 
   5  -4   8      149.48      145.51     18.02 o 
   6  -4   8      271.93      305.77     51.65 o 
   7  -4   8      374.88      344.54     47.90 o 
   8  -4   8      130.93      155.54     29.60 o 
  -8  -3   8      380.41      386.57     46.52 o 
  -7  -3   8       53.54       53.88     14.64 o 
  -6  -3   8        0.61        1.59     17.65 o 
  -5  -3   8      849.29      851.86     33.88 o 
  -4  -3   8     1377.50     1329.76     46.91 o 
  -3  -3   8      100.93       93.55      6.70 o 
  -2  -3   8      142.02      144.36      8.94 o 
  -1  -3   8     2627.91     2744.11    159.19 o 
   0  -3   8     1501.15     1712.03     77.56 o 
   1  -3   8      520.27      470.15     20.68 o 
   2  -3   8      129.38      109.33      7.87 o 
   3  -3   8      803.72      723.19     51.66 o 
   4  -3   8      435.17      365.14     25.62 o 
   5  -3   8      226.20      229.16     69.38 o 
   6  -3   8      210.02      255.62     31.55 o 
   7  -3   8        0.96       -9.41      9.41 o 
   8  -3   8        8.70       35.69     15.93 o 
  -8  -2   8       13.18       11.02     21.08 o 
  -7  -2   8      120.95      175.35     23.86 o 
  -6  -2   8       25.88       16.19     10.11 o 
  -5  -2   8       97.83       61.64     12.26 o 
  -4  -2   8     1284.05     1314.78     36.19 o 
  -3  -2   8     2469.23     2633.31     69.51 o 
  -2  -2   8      253.40      189.63      7.81 o 
  -1  -2   8      234.99      244.29      8.16 o 
   0  -2   8    11793.80    11599.78    340.57 o 
   1  -2   8      739.51      642.23     40.57 o 
   2  -2   8     1043.71     1112.71     97.06 o 
   3  -2   8     1986.32     2056.36     88.96 o 
   4  -2   8      819.66      765.74     74.36 o 
   5  -2   8        0.98       -3.62      6.26 o 
   6  -2   8       38.52       61.15     12.06 o 
   7  -2   8      362.74      345.35     29.65 o 
   8  -2   8       62.51       34.75     13.68 o 
  -9  -1   8       50.87       38.80     20.00 o 
  -8  -1   8      106.90      128.83     22.12 o 
  -7  -1   8       97.51       86.66     13.40 o 
  -6  -1   8      297.62      276.23     21.92 o 
  -5  -1   8       43.95       33.72     16.39 o 
  -4  -1   8      824.88      656.76     14.33 o 
  -3  -1   8      409.90      380.41     14.86 o 
  -2  -1   8     2274.28     1919.92     45.21 o 
  -1  -1   8      678.91      794.07     38.89 o 
   0  -1   8      879.76      957.04     39.60 o 
   1  -1   8     6762.06     6898.49    211.54 o 
   2  -1   8     1209.36     1165.98     91.68 o 
   3  -1   8       24.16       41.00      7.95 o 
   4  -1   8     1221.19     1156.42     57.93 o 
   5  -1   8     1319.97     1334.81     48.85 o 
   6  -1   8      117.81      119.50     13.93 o 
   7  -1   8       79.87      110.17     32.88 o 
   8  -1   8      334.77      297.24     33.65 o 
  -9   0   8      336.92      291.15     34.84 o 
  -8   0   8      196.72      208.48     23.80 o 
  -7   0   8       78.83       68.82     13.50 o 
  -6   0   8      121.02      110.73     13.05 o 
  -5   0   8     1076.59     1140.54     56.12 o 
  -4   0   8      357.99      364.69     22.94 o 
  -3   0   8      738.30      820.50     38.08 o 
  -2   0   8      151.92      154.69     12.95 o 
  -1   0   8     4388.64     4793.55    233.58 o 
   0   0   8      414.86      554.44     16.70 o 
   1   0   8      534.89      753.17     19.69 o 
   2   0   8     3398.73     3532.29    142.07 o 
   3   0   8        8.80       17.39      3.89 o 
   4   0   8      150.57      148.78      9.91 o 
   5   0   8      135.87      178.59     23.07 o 
   6   0   8     1624.20     1665.58     91.32 o 
   7   0   8       44.01       15.65     14.48 o 
   8   0   8       12.10      -13.12     13.12 o 
  -9   1   8        5.51        3.43     11.98 o 
  -8   1   8      384.67      434.55     35.99 o 
  -7   1   8     1324.07     1373.12     71.99 o 
  -6   1   8       64.07       82.48     19.48 o 
  -5   1   8      139.58      109.58     10.08 o 
  -4   1   8     5354.89     5399.12    215.73 o 
  -3   1   8     1036.41     1125.35     46.53 o 
  -2   1   8      218.50      258.87     25.03 o 
  -1   1   8      745.37      707.62     19.65 o 
   0   1   8     1970.33     2185.00    109.51 o 
   1   1   8      445.00      431.61     16.59 o 
   2   1   8      213.98      189.08     25.09 o 
   3   1   8      169.81      188.82     10.04 o 
   4   1   8      494.65      544.45     24.17 o 
   5   1   8     1330.74     1329.31     56.20 o 
   6   1   8        7.72       38.49     21.87 o 
   7   1   8      218.67      166.07     22.08 o 
 -10   2   8      191.12      230.76     35.18 o 
  -9   2   8       18.17        4.97     10.57 o 
  -8   2   8       69.35       46.49     19.88 o 
  -7   2   8      800.11      838.48     56.31 o 
  -6   2   8      783.56      753.45     47.88 o 
  -5   2   8        0.81        3.23     10.40 o 
  -4   2   8     1613.07     1553.48     54.20 o 
  -3   2   8     1821.84     1571.26     45.64 o 
  -2   2   8      156.62      124.23     13.40 o 
  -1   2   8      703.52      873.54     27.13 o 
   0   2   8      406.56      408.28     13.64 o 
   1   2   8     2852.93     3089.32    160.80 o 
   2   2   8       31.68       29.48      4.98 o 
   3   2   8      452.55      540.67     34.32 o 
   4   2   8       25.84       23.28      5.40 o 
   5   2   8      422.66      328.88     50.56 o 
   6   2   8      185.67      124.70     18.88 o 
   7   2   8       15.23       24.55     15.21 o 
 -10   3   8        3.50        9.82     21.51 o 
  -9   3   8      108.04      133.92     21.43 o 
  -8   3   8        7.05        8.08     12.44 o 
  -7   3   8      268.74      267.80     44.84 o 
  -6   3   8       60.95       47.58      8.68 o 
  -5   3   8      162.06      163.60     11.65 o 
  -4   3   8        2.23       11.39      3.82 o 
  -3   3   8      183.08      179.64      7.15 o 
  -2   3   8     2268.11     2244.13     90.47 o 
  -1   3   8      956.71      998.08     27.34 o 
   0   3   8       38.92       34.04      7.43 o 
   1   3   8      985.85      865.04     32.19 o 
   2   3   8      847.78      699.36     19.76 o 
   3   3   8      410.49      373.28     25.08 o 
   4   3   8       11.80       66.45     12.62 o 
   5   3   8      893.68      896.26     64.00 o 
   6   3   8       25.53       15.52     11.62 o 
 -10   4   8       10.12       22.82     12.87 o 
  -9   4   8        8.45        3.31     13.17 o 
  -8   4   8      205.59      214.42     19.95 o 
  -7   4   8       49.34       71.68     14.50 o 
  -6   4   8      468.36      477.61     28.31 o 
  -5   4   8      429.07      393.77     41.26 o 
  -4   4   8     1273.26     1271.79     42.72 o 
  -3   4   8     1170.54     1178.56     50.95 o 
  -2   4   8      139.46      184.93      7.82 o 
  -1   4   8      803.43      717.72     21.98 o 
   0   4   8      561.02      442.46     22.87 o 
   1   4   8       23.19       26.17     11.94 o 
   2   4   8     1939.01     2087.84    100.52 o 
   3   4   8      305.05      378.81     33.23 o 
   4   4   8       19.68        9.78      8.82 o 
   5   4   8        4.26       10.59      9.81 o 
   6   4   8      292.09      269.05     38.03 o 
 -10   5   8      115.67      149.84     27.23 o 
  -9   5   8        0.58       12.04      9.73 o 
  -8   5   8      222.38      265.37     27.78 o 
  -7   5   8      606.02      599.80     37.26 o 
  -6   5   8      150.16      150.70     15.53 o 
  -5   5   8      210.41      215.43     37.68 o 
  -4   5   8     1022.28     1068.30     34.49 o 
  -3   5   8      805.67      766.85     46.67 o 
  -2   5   8       18.32       21.54      6.31 o 
  -1   5   8      121.14      103.80     11.32 o 
   0   5   8     2884.69     2972.19    151.22 o 
   1   5   8      438.87      419.21     26.74 o 
   2   5   8      387.38      391.37     29.53 o 
   3   5   8        1.92       -3.10      7.89 o 
   4   5   8      348.81      332.66     57.82 o 
   5   5   8      217.74      275.78     47.29 o 
  -9   6   8      138.81      156.95     23.80 o 
  -8   6   8       31.23       27.35     10.53 o 
  -7   6   8        1.13       -2.23      6.84 o 
  -6   6   8     1056.80     1004.29     57.33 o 
  -5   6   8      885.22      802.26     32.06 o 
  -4   6   8        3.25        6.99     10.03 o 
  -3   6   8     1168.19     1151.54     70.67 o 
  -2   6   8     1612.93     1725.86     88.35 o 
  -1   6   8      617.34      676.84     73.99 o 
   0   6   8      251.43      277.32     26.06 o 
   1   6   8      783.46      713.66     52.68 o 
   2   6   8       17.18       13.82     11.63 o 
   3   6   8      488.75      490.60     42.80 o 
   4   6   8       66.56       81.62     31.78 o 
  -9   7   8       14.68       47.50     48.94 o 
  -8   7   8      111.36      142.73     37.88 o 
  -7   7   8       11.03       17.86     15.65 o 
  -6   7   8       11.30       29.70      9.81 o 
  -5   7   8      887.66      869.42     37.82 o 
  -4   7   8       58.96       58.94     11.49 o 
  -3   7   8       25.14       75.78     34.89 o 
  -2   7   8      112.64      104.17     15.04 o 
  -1   7   8     1414.28     1556.90    171.89 o 
   0   7   8        8.52       -4.14      8.39 o 
   1   7   8       18.37       15.42     10.03 o 
   2   7   8      400.23      440.83     61.22 o 
   3   7   8      158.21      199.09     30.86 o 
  -8   8   8       31.27       33.02     14.14 o 
  -7   8   8        2.06       10.58      9.71 o 
  -6   8   8       43.20       69.02     13.26 o 
  -5   8   8       57.74       58.34      9.06 o 
  -4   8   8      285.69      282.07     26.91 o 
  -3   8   8      139.31      145.83     20.89 o 
  -2   8   8        9.55       22.00     20.63 o 
  -1   8   8       46.58       65.84     32.31 o 
   0   8   8      417.93      462.58     39.48 o 
   1   8   8       35.83       42.00     40.48 o 
   2   8   8        3.18      -14.64     16.40 o 
  -7   9   8       33.77       35.09     29.10 o 
  -6   9   8      225.09      207.42     43.81 o 
  -5   9   8       52.30       23.82     11.81 o 
  -4   9   8      151.51      184.01     24.31 o 
  -3   9   8       32.15       34.86     29.50 o 
  -2   9   8       53.90      107.21     23.50 o 
  -1   9   8      137.24      184.83     30.92 o 
   0   9   8       43.20       28.48     19.65 o 
   1   9   8       35.30      133.09     87.66 o 
  -6  10   8      265.77      258.06     57.09 o 
  -5  10   8       71.45       50.85     22.68 o 
  -4  10   8        6.32       -1.10     12.79 o 
  -3  10   8       14.96        9.43     14.46 o 
  -2  10   8      117.62      116.42     25.22 o 
   1 -10   9       18.07       34.14     23.29 o 
   2 -10   9      240.96      301.83     34.13 o 
   3 -10   9        5.39      -12.77     12.77 o 
  -2  -9   9        7.22       -3.84     16.81 o 
  -1  -9   9      185.34      253.11     45.23 o 
   0  -9   9      109.25       77.08     17.36 o 
   1  -9   9       26.21       13.53     10.87 o 
   2  -9   9      291.16      308.57     33.85 o 
   3  -9   9      411.70      397.23     35.38 o 
   4  -9   9        6.79        4.48     10.00 o 
   5  -9   9        3.71       -0.48      9.25 o 
  -3  -8   9       58.75       11.83     12.13 o 
  -2  -8   9       25.45       20.59     10.75 o 
  -1  -8   9        0.03        1.69      8.86 o 
   0  -8   9      381.56      357.27     33.09 o 
   1  -8   9        0.63       -2.94      8.59 o 
   2  -8   9       23.55       16.38     10.98 o 
   3  -8   9      285.15      280.89     25.14 o 
   4  -8   9      422.79      406.17     31.63 o 
   5  -8   9       18.66       25.50     18.48 o 
   6  -8   9        5.88       13.64     12.63 o 
  -5  -7   9        4.67      -14.93     24.36 o 
  -4  -7   9       79.45       98.47     22.57 o 
  -3  -7   9      161.32      170.18     19.08 o 
  -2  -7   9      360.77      403.33     27.59 o 
  -1  -7   9      167.59      140.38     26.51 o 
   0  -7   9        6.67       11.50      9.75 o 
   1  -7   9      468.37      475.98     31.20 o 
   2  -7   9       84.28      100.32     17.28 o 
   3  -7   9      204.90      159.35     16.29 o 
   4  -7   9       15.15       18.49      9.71 o 
   5  -7   9      102.13      108.91     15.39 o 
   6  -7   9       10.32       18.33     13.66 o 
   7  -7   9       11.91       -6.87     11.13 o 
  -6  -6   9        4.65        8.30     22.68 o 
  -5  -6   9      405.40      529.09     69.82 o 
  -4  -6   9       81.20       59.34     12.34 o 
  -3  -6   9      111.90      133.91     21.71 o 
  -2  -6   9     1121.48     1180.45     62.95 o 
  -1  -6   9     1039.47     1077.74     69.81 o 
   0  -6   9       77.65       75.22     13.55 o 
   1  -6   9       12.94       15.22      8.83 o 
   2  -6   9      939.74      909.48     46.34 o 
   3  -6   9       20.53        6.95      7.44 o 
   4  -6   9      185.58      184.64     28.44 o 
   5  -6   9       75.46       83.53     14.72 o 
   6  -6   9      141.92      176.48     26.98 o 
   7  -6   9       80.92       95.34     21.34 o 
  -7  -5   9       84.74       88.00     39.30 o 
  -6  -5   9       17.98       -8.44     18.56 o 
  -5  -5   9       11.45       -0.94      7.07 o 
  -4  -5   9     1262.97     1337.72     95.56 o 
  -3  -5   9       30.39       63.07     10.78 o 
  -2  -5   9       11.49        7.11      8.91 o 
  -1  -5   9      703.50      693.86     43.77 o 
   0  -5   9     1405.92     1120.04     71.02 o 
   1  -5   9       15.05       13.93      7.41 o 
   2  -5   9      468.10      486.25     31.32 o 
   3  -5   9     1035.49     1132.33     57.70 o 
   4  -5   9      325.17      343.20     36.46 o 
   5  -5   9      157.45      150.82     39.33 o 
   6  -5   9        3.17        4.34      9.45 o 
   7  -5   9      332.45      400.99     44.45 o 
   8  -5   9       27.18       38.48     17.30 o 
  -7  -4   9       81.30       63.85     17.82 o 
  -6  -4   9      213.06      223.56     28.53 o 
  -5  -4   9      436.65      495.78     32.55 o 
  -4  -4   9        1.24       14.76     13.15 o 
  -3  -4   9      237.65      233.88     13.97 o 
  -2  -4   9      626.09      659.03     29.10 o 
  -1  -4   9      107.92      139.49      8.15 o 
   0  -4   9     1207.83     1068.63     50.54 o 
   1  -4   9     1464.91     1405.96     52.65 o 
   2  -4   9      222.42      230.59     13.09 o 
   3  -4   9      299.37      302.63     19.16 o 
   4  -4   9     1516.85     1437.46    181.20 o 
   5  -4   9      371.51      397.08     32.77 o 
   6  -4   9      181.48      205.79     53.34 o 
   7  -4   9      258.45      328.90     60.88 o 
   8  -4   9      387.25      425.63     43.29 o 
  -8  -3   9       13.87       -9.73     16.19 o 
  -7  -3   9       31.53       21.78     13.42 o 
  -6  -3   9      249.95      258.01     36.32 o 
  -5  -3   9       37.74       57.91      8.04 o 
  -4  -3   9       31.65       27.71      6.05 o 
  -3  -3   9       36.14       53.61      7.08 o 
  -2  -3   9     2290.28     2358.64    116.15 o 
  -1  -3   9       32.00       49.04     14.67 o 
   0  -3   9      544.07      478.10     26.42 o 
   1  -3   9        9.30        5.66      5.65 o 
   2  -3   9     1591.95     1582.04    240.55 o 
   3  -3   9      545.77      614.75     45.21 o 
   4  -3   9       26.50       22.69      7.45 o 
   5  -3   9      543.19      654.53     79.87 o 
   6  -3   9      217.78      198.35     23.89 o 
   7  -3   9       14.33       30.96     13.43 o 
   8  -3   9       40.14       20.74     26.67 o 
  -8  -2   9      418.21      419.31     48.25 o 
  -7  -2   9       50.65       77.59     15.66 o 
  -6  -2   9       17.30        2.90     18.67 o 
  -5  -2   9      592.60      559.38     33.59 o 
  -4  -2   9     1031.42      932.62     26.51 o 
  -3  -2   9       38.92       37.43      7.80 o 
  -2  -2   9      124.77      177.10      7.73 o 
  -1  -2   9      983.52      986.74     40.60 o 
   0  -2   9      359.76      273.79     11.82 o 
   1  -2   9      306.97      333.52     50.94 o 
   2  -2   9      438.31      471.74     24.98 o 
   3  -2   9      250.53      259.59     18.08 o 
   4  -2   9       30.30       41.39     10.46 o 
   5  -2   9      317.85      315.13     30.66 o 
   6  -2   9      297.34      263.24     52.95 o 
   7  -2   9        3.38        9.15     26.58 o 
   8  -2   9        6.50        4.70     12.78 o 
  -9  -1   9       60.79       63.89     21.64 o 
  -8  -1   9       65.07       68.83     31.86 o 
  -7  -1   9      576.37      625.30     52.45 o 
  -6  -1   9      145.27      165.09     18.26 o 
  -5  -1   9       84.99       57.75      9.53 o 
  -4  -1   9      993.43      994.50     23.63 o 
  -3  -1   9     4642.18     4539.42    147.43 o 
  -2  -1   9      408.00      346.97     23.52 o 
  -1  -1   9      147.13      103.17     12.25 o 
   0  -1   9     6815.49     5806.13    492.48 o 
   1  -1   9      747.96      866.64     43.20 o 
   2  -1   9      878.64      848.70     45.17 o 
   3  -1   9      745.53      625.68     40.82 o 
   4  -1   9      487.93      405.18     35.11 o 
   5  -1   9      398.20      373.32     16.77 o 
   6  -1   9       27.70       55.93     13.79 o 
   7  -1   9       87.59      101.01     17.95 o 
   8  -1   9        4.04       18.99     16.90 o 
  -9   0   9        6.35       26.27     20.31 o 
  -8   0   9       64.70      101.06     17.30 o 
  -7   0   9       47.67       59.27     26.47 o 
  -6   0   9      883.38      896.82     52.54 o 
  -5   0   9        8.44       16.86     12.67 o 
  -4   0   9      183.01      246.11     16.83 o 
  -3   0   9     3045.06     2991.98    147.51 o 
  -2   0   9     4937.03     5067.42    314.07 o 
  -1   0   9      937.36     1072.68     43.67 o 
   0   0   9      436.81      473.76     14.44 o 
   1   0   9     5076.24     5218.81    157.57 o 
   2   0   9       12.14       21.46      4.89 o 
   3   0   9        2.00        2.38      5.64 o 
   4   0   9      825.71      869.47     31.95 o 
   5   0   9     1032.26     1179.00     48.92 o 
   6   0   9      236.31      192.80     17.00 o 
   7   0   9        0.29       -5.49      9.14 o 
  -9   1   9       53.54      118.02     28.99 o 
  -8   1   9      283.02      329.90     28.92 o 
  -7   1   9      148.83      139.13     20.99 o 
  -6   1   9        5.66        4.24      7.93 o 
  -5   1   9      391.52      374.15     21.37 o 
  -4   1   9       17.33       33.53      7.59 o 
  -3   1   9      665.49      651.25     21.36 o 
  -2   1   9      668.98      568.02     17.95 o 
  -1   1   9      335.62      342.07     23.45 o 
   0   1   9       48.39       45.13      5.02 o 
   1   1   9        6.63        9.41      6.52 o 
   2   1   9     1479.45     1470.18     61.96 o 
   3   1   9      446.71      482.78     27.22 o 
   4   1   9      923.24      823.49     32.99 o 
   5   1   9      535.82      497.77     25.89 o 
   6   1   9      571.15      503.32     37.07 o 
   7   1   9       60.94       26.39     22.95 o 
  -9   2   9        1.27      -11.84     12.49 o 
  -8   2   9      493.61      528.83     41.21 o 
  -7   2   9      718.36      764.15     44.97 o 
  -6   2   9       65.07       78.48     12.36 o 
  -5   2   9       73.09       61.22      9.66 o 
  -4   2   9     1675.04     1447.81     42.19 o 
  -3   2   9      366.56      380.07     18.56 o 
  -2   2   9      196.15      209.75      7.11 o 
  -1   2   9      168.41      147.82     13.58 o 
   0   2   9     1662.44     1837.81     69.53 o 
   1   2   9     1275.74     1181.00     59.66 o 
   2   2   9      704.14      723.87     23.32 o 
   3   2   9      443.07      367.52     16.73 o 
   4   2   9      566.12      481.81     27.06 o 
   5   2   9      141.04      149.10     47.67 o 
   6   2   9       49.61       42.95     15.16 o 
   7   2   9      281.92      197.38     36.13 o 
 -10   3   9      133.41      132.09     24.68 o 
  -9   3   9        6.68       40.31     17.90 o 
  -8   3   9       47.12       34.46     11.45 o 
  -7   3   9     1071.93     1112.58     74.52 o 
  -6   3   9      739.63      694.71     42.11 o 
  -5   3   9        0.30        5.46      6.13 o 
  -4   3   9     1485.32     1361.73     78.06 o 
  -3   3   9     3978.42     3905.37    166.34 o 
  -2   3   9      140.13      157.57     16.25 o 
  -1   3   9       87.42       85.75      9.65 o 
   0   3   9      428.42      456.43     15.79 o 
   1   3   9      689.74      533.94     29.24 o 
   2   3   9      233.89      201.59     17.61 o 
   3   3   9      334.17      302.47     23.29 o 
   4   3   9      413.53      421.81     54.05 o 
   5   3   9        3.02        7.78     24.66 o 
   6   3   9      165.97      179.81     27.45 o 
 -10   4   9       21.85       17.57     13.22 o 
  -9   4   9      109.51      136.84     22.95 o 
  -8   4   9        3.17        0.64      8.24 o 
  -7   4   9       21.05       24.14      9.62 o 
  -6   4   9      750.22      690.50     38.02 o 
  -5   4   9      347.60      285.08     49.97 o 
  -4   4   9       15.68       27.30      4.44 o 
  -3   4   9      643.34      677.36     29.10 o 
  -2   4   9     1558.81     1545.10     77.45 o 
  -1   4   9     1683.41     1739.92     66.31 o 
   0   4   9       33.43       53.55     28.79 o 
   1   4   9      619.30      643.47     34.73 o 
   2   4   9      319.52      399.80     58.52 o 
   3   4   9       13.90        1.23      7.40 o 
   4   4   9       16.98       20.44     13.21 o 
   5   4   9      323.24      257.86     31.31 o 
  -9   5   9        4.36       -4.63     11.51 o 
  -8   5   9      190.96      215.21     22.54 o 
  -7   5   9        5.49       -8.50      8.50 o 
  -6   5   9      418.55      368.65     51.69 o 
  -5   5   9      130.16      132.06      9.17 o 
  -4   5   9     1088.86     1155.84     40.67 o 
  -3   5   9       21.98       18.96      5.48 o 
  -2   5   9        0.37       -0.13      3.39 o 
  -1   5   9     1592.06     1651.53     83.73 o 
   0   5   9      214.24      156.81     16.97 o 
   1   5   9       16.00        8.94      8.93 o 
   2   5   9      179.23      181.07     22.31 o 
   3   5   9      748.61      665.49     44.39 o 
   4   5   9       39.34       40.51     14.90 o 
   5   5   9       96.24      100.92     23.15 o 
  -9   6   9       66.79       56.76     16.81 o 
  -8   6   9       16.68       57.49     21.49 o 
  -7   6   9      586.55      616.64     38.70 o 
  -6   6   9       38.98       53.35     11.78 o 
  -5   6   9      289.76      309.36     17.00 o 
  -4   6   9      504.46      473.35     33.13 o 
  -3   6   9       76.66       93.23     15.50 o 
  -2   6   9      643.63      545.17     35.32 o 
  -1   6   9       82.18       74.85     14.47 o 
   0   6   9      781.43      690.90     48.98 o 
   1   6   9        6.18        4.72     21.34 o 
   2   6   9      188.43      172.69     20.77 o 
   3   6   9      231.03      229.33     33.74 o 
   4   6   9      187.59      185.31     30.44 o 
  -9   7   9      123.95      110.13     19.83 o 
  -8   7   9       84.61       96.41     14.58 o 
  -7   7   9       39.01       54.64     12.19 o 
  -6   7   9      521.42      487.64     35.30 o 
  -5   7   9       50.91       60.92      9.17 o 
  -4   7   9        6.80        1.69      8.39 o 
  -3   7   9      131.52      133.29     15.54 o 
  -2   7   9     1487.97     1364.61     86.09 o 
  -1   7   9      453.11      465.48     44.35 o 
   0   7   9        7.88       11.03      9.05 o 
   1   7   9      183.74      156.21     24.53 o 
   2   7   9       29.70       33.38     16.54 o 
   3   7   9      246.05      270.94     41.06 o 
  -8   8   9      151.68      134.33     18.30 o 
  -7   8   9        0.14        6.01     10.04 o 
  -6   8   9       27.19       40.35     11.55 o 
  -5   8   9      887.95      924.64     61.92 o 
  -4   8   9      370.66      372.92     38.47 o 
  -3   8   9       13.34       -0.32     10.42 o 
  -2   8   9      358.15      438.28     43.38 o 
  -1   8   9      380.46      461.56     62.02 o 
   0   8   9        0.23       24.85     27.61 o 
   1   8   9       31.87       10.01     13.04 o 
   2   8   9      277.07      261.70     56.15 o 
  -7   9   9       76.14       99.64     40.83 o 
  -6   9   9        9.37        8.45     18.43 o 
  -5   9   9       41.95       78.37     18.80 o 
  -4   9   9       50.84       68.41     18.45 o 
  -3   9   9      118.71      168.11     27.12 o 
  -2   9   9       43.47       34.63     16.96 o 
  -1   9   9      117.56      183.62     33.99 o 
   0   9   9      134.69      173.48     44.03 o 
  -5  10   9       21.80      -12.35     22.58 o 
  -4  10   9        2.04       17.39     15.71 o 
  -3  10   9       47.13       40.52     18.94 o 
  -1  -9  10       56.94      119.03     31.62 o 
   0  -9  10        5.98        3.33     10.44 o 
   1  -9  10       88.57       68.89     17.51 o 
   2  -9  10       40.58       33.48     14.36 o 
   3  -9  10       14.18       20.80     11.68 o 
   4  -9  10        1.09        1.98     10.82 o 
   5  -9  10      245.24      250.83     32.58 o 
  -3  -8  10        2.77      -16.25     16.25 o 
  -2  -8  10        6.40        1.79     11.01 o 
  -1  -8  10      208.63      246.66     29.04 o 
   0  -8  10      247.30      212.87     23.90 o 
   1  -8  10        0.45       -2.44     17.91 o 
   2  -8  10      388.15      432.28     38.83 o 
   3  -8  10      468.77      467.31     40.36 o 
   4  -8  10       18.46       -3.10     14.19 o 
   5  -8  10        2.14       29.20     13.64 o 
   6  -8  10      128.69      114.14     22.43 o 
  -4  -7  10      109.34       69.87     14.65 o 
  -3  -7  10       84.32       87.48     14.83 o 
  -2  -7  10       82.13       81.51     14.82 o 
  -1  -7  10       32.18       14.92      9.88 o 
   0  -7  10     1757.46     1697.58    108.55 o 
   1  -7  10       43.44       44.64     11.64 o 
   2  -7  10      244.62      185.19     20.20 o 
   3  -7  10      232.92      280.40     22.82 o 
   4  -7  10      502.59      457.89     35.77 o 
   5  -7  10        0.21       -8.68     29.47 o 
   6  -7  10       27.04       24.16     14.33 o 
  -5  -6  10        8.32       29.34     15.59 o 
  -4  -6  10       51.14       48.10     21.29 o 
  -3  -6  10      587.26      596.63     91.67 o 
  -2  -6  10      238.61      245.42     23.16 o 
  -1  -6  10      388.91      306.65     36.78 o 
   0  -6  10       20.81        5.93     10.22 o 
   1  -6  10      464.24      479.36     27.17 o 
   2  -6  10        8.77        7.23     18.54 o 
   3  -6  10       71.74       92.96     11.05 o 
   4  -6  10      143.41      116.49     16.45 o 
   5  -6  10      261.21      264.56     27.98 o 
   6  -6  10       15.87       18.64     13.72 o 
   7  -6  10       17.42        6.79     13.42 o 
  -6  -5  10       56.54       56.43     20.57 o 
  -5  -5  10      974.06      867.75     70.39 o 
  -4  -5  10      116.95      122.07     16.21 o 
  -3  -5  10      298.58      273.79     19.99 o 
  -2  -5  10      121.80      164.49     30.38 o 
  -1  -5  10      747.51      716.20     56.76 o 
   0  -5  10        0.69        0.87     11.32 o 
   1  -5  10        2.67        7.04     12.24 o 
   2  -5  10      213.12      183.79     16.55 o 
   3  -5  10        2.01       -7.47     12.97 o 
   4  -5  10      393.45      380.73     29.39 o 
   5  -5  10       50.10       63.47     12.74 o 
   6  -5  10      233.61      203.00     26.29 o 
   7  -5  10       84.63      136.26     23.71 o 
  -7  -4  10      226.37      269.78     35.71 o 
  -6  -4  10       47.19       63.06     16.74 o 
  -5  -4  10       36.79       40.51     14.12 o 
  -4  -4  10     1675.88     1717.93     75.97 o 
  -3  -4  10      125.13      108.83     15.71 o 
  -2  -4  10       27.52       17.44      5.89 o 
  -1  -4  10     1154.44     1091.98     42.63 o 
   0  -4  10     1735.72     1670.89     84.71 o 
   1  -4  10       52.98       56.09      7.39 o 
   2  -4  10        0.66        7.05      6.00 o 
   3  -4  10      841.13      870.97    113.02 o 
   4  -4  10      118.47      151.25     15.54 o 
   5  -4  10       62.94      137.42     44.23 o 
   6  -4  10       26.36       42.58     14.76 o 
   7  -4  10      135.73      165.98     26.98 o 
  -8  -3  10       90.74       84.85     23.54 o 
  -7  -3  10        2.86       -3.29     11.78 o 
  -6  -3  10      151.18      169.50     26.64 o 
  -5  -3  10      113.81       81.50     13.54 o 
  -4  -3  10      686.95      634.82     25.66 o 
  -3  -3  10      357.27      318.85     15.75 o 
  -2  -3  10       85.09       70.89      7.08 o 
  -1  -3  10       17.44       32.31      9.16 o 
   0  -3  10     2302.75     2215.63    149.95 o 
   1  -3  10     1650.72     1606.32     65.77 o 
   2  -3  10        7.35        6.89      6.26 o 
   3  -3  10        4.94       15.58      7.54 o 
   4  -3  10     1588.87     1586.11    104.34 o 
   5  -3  10      604.14      757.59     85.58 o 
   6  -3  10      333.07      343.55     33.16 o 
   7  -3  10       74.74       78.23     17.47 o 
  -8  -2  10        8.24       26.64     23.72 o 
  -7  -2  10        9.81        7.54     10.69 o 
  -6  -2  10      256.15      309.96     41.14 o 
  -5  -2  10       16.47       22.21      8.10 o 
  -4  -2  10        2.27        2.23      7.90 o 
  -3  -2  10       17.32       34.38     10.09 o 
  -2  -2  10     1584.10     1645.98    125.50 o 
  -1  -2  10      116.33      131.77      7.12 o 
   0  -2  10      285.30      295.04     30.61 o 
   1  -2  10      230.38      202.37     44.38 o 
   2  -2  10     1573.39     1456.50     82.94 o 
   3  -2  10      551.38      520.71     75.05 o 
   4  -2  10        0.27        4.25      7.91 o 
   5  -2  10     1396.00     1383.99    133.91 o 
   6  -2  10       65.99       86.35     17.34 o 
   7  -2  10        2.50       19.70     13.10 o 
  -9  -1  10       87.85      107.50     22.13 o 
  -8  -1  10      512.07      548.18     47.96 o 
  -7  -1  10        0.79       20.68     11.68 o 
  -6  -1  10        8.10       23.94     13.92 o 
  -5  -1  10     1009.78      989.57     56.38 o 
  -4  -1  10     2285.86     2407.73     68.67 o 
  -3  -1  10      737.81      834.19     40.43 o 
  -2  -1  10       20.01       36.02     13.92 o 
  -1  -1  10     1483.05     1330.42    103.25 o 
   0  -1  10       21.73       17.52      4.52 o 
   1  -1  10     2064.83     2206.74     86.48 o 
   2  -1  10       76.43       88.19      9.06 o 
   3  -1  10       56.35       41.06      4.91 o 
   4  -1  10        6.24        4.50      4.12 o 
   5  -1  10        1.12       -3.28     14.75 o 
   6  -1  10      115.97      128.04     35.35 o 
   7  -1  10       50.19       35.13     14.17 o 
  -9   0  10       79.89       89.31     35.00 o 
  -8   0  10      185.41      195.10     33.63 o 
  -7   0  10      749.81      771.59     57.96 o 
  -6   0  10      294.71      293.36     21.94 o 
  -5   0  10       22.54       49.29      9.54 o 
  -4   0  10     2131.02     1955.49     97.28 o 
  -3   0  10     1621.06     1491.42     95.17 o 
  -2   0  10       26.61       27.11      4.01 o 
  -1   0  10       12.10       10.82      5.91 o 
   0   0  10     2713.41     2983.40    103.04 o 
   1   0  10      110.48      105.42     11.01 o 
   2   0  10      465.43      461.77     24.49 o 
   3   0  10      139.13      136.14     11.97 o 
   4   0  10      486.43      442.23     36.20 o 
   5   0  10      351.38      299.68     16.85 o 
   6   0  10       11.46       12.29      9.28 o 
   7   0  10      191.29      174.89     26.73 o 
  -9   1  10       31.48       58.54     17.11 o 
  -8   1  10       12.12       12.73      9.47 o 
  -7   1  10      117.69       96.32     17.14 o 
  -6   1  10      779.53      731.32     46.76 o 
  -5   1  10      229.16      271.26     31.71 o 
  -4   1  10       50.02       37.74      7.51 o 
  -3   1  10     1322.38     1222.13     48.13 o 
  -2   1  10     3202.33     3289.70    113.30 o 
  -1   1  10       10.78       18.32      4.76 o 
   0   1  10      720.73      743.50     53.65 o 
   1   1  10     3906.56     3991.45    135.98 o 
   2   1  10       45.27       27.99      5.77 o 
   3   1  10      102.21       82.99      9.21 o 
   4   1  10     1174.74     1129.23     44.18 o 
   5   1  10      431.72      410.17     24.15 o 
   6   1  10        0.35       -3.40     21.49 o 
   7   1  10       12.89       -1.94     20.43 o 
  -9   2  10       11.49       16.48     16.45 o 
  -8   2  10      107.25      136.32     18.41 o 
  -7   2  10      376.46      405.07     32.29 o 
  -6   2  10        6.36       15.19     15.44 o 
  -5   2  10     1181.23     1219.53     69.78 o 
  -4   2  10       23.80       26.28      4.14 o 
  -3   2  10      111.84      139.83      7.08 o 
  -2   2  10     1680.22     1780.04     72.80 o 
  -1   2  10      554.98      617.91     28.26 o 
   0   2  10      275.37      301.75     12.49 o 
   1   2  10      214.95      205.63     29.37 o 
   2   2  10     1245.27     1289.35     43.81 o 
   3   2  10      775.79      699.29     30.51 o 
   4   2  10       47.04       63.25     11.71 o 
   5   2  10      206.72      228.25     32.40 o 
   6   2  10      340.59      291.39     35.01 o 
  -9   3  10        0.26        0.69     11.81 o 
  -8   3  10      482.03      532.56     48.00 o 
  -7   3  10      208.83      207.48     26.59 o 
  -6   3  10       14.50       34.38     10.29 o 
  -5   3  10      222.85      195.30     15.79 o 
  -4   3  10     1037.03      917.26     25.49 o 
  -3   3  10       65.04       73.82      6.22 o 
  -2   3  10      774.35      756.72     69.15 o 
  -1   3  10       91.69      108.92      9.31 o 
   0   3  10     1210.35     1132.06     59.43 o 
   1   3  10      126.47      134.43      7.99 o 
   2   3  10      830.44      908.15     51.13 o 
   3   3  10      787.49      782.83     72.93 o 
   4   3  10        4.71        6.75     25.18 o 
   5   3  10       35.74       53.40     27.54 o 
   6   3  10       73.60       78.44     20.94 o 
  -9   4  10       47.27       72.93     17.11 o 
  -8   4  10       19.58       26.56     10.18 o 
  -7   4  10      709.30      632.65     93.88 o 
  -6   4  10      726.20      701.75    105.16 o 
  -5   4  10       19.71       39.72      8.65 o 
  -4   4  10       90.89      101.37      7.90 o 
  -3   4  10     1758.24     1804.40    110.25 o 
  -2   4  10      135.81      167.51     17.02 o 
  -1   4  10      575.28      548.84     20.87 o 
   0   4  10       13.58        4.59      7.62 o 
   1   4  10      113.96      126.39     19.37 o 
   2   4  10      221.03      190.70     22.69 o 
   3   4  10       12.26       -3.41     22.51 o 
   4   4  10      227.76      192.51     26.78 o 
   5   4  10       45.41       42.94     40.33 o 
  -9   5  10      212.09      235.39     28.08 o 
  -8   5  10        8.95       10.07     10.80 o 
  -7   5  10       18.16       51.93     50.50 o 
  -6   5  10      837.24      800.61     45.82 o 
  -5   5  10     1023.41     1122.01     74.02 o 
  -4   5  10       18.64       41.50     12.89 o 
  -3   5  10      136.21      166.94     14.62 o 
  -2   5  10      347.33      324.54     25.57 o 
  -1   5  10      162.17      167.20     16.70 o 
   0   5  10       40.05       70.83     14.32 o 
   1   5  10      268.34      257.57     36.32 o 
   2   5  10      691.76      658.54     66.38 o 
   3   5  10       47.85       72.77     13.80 o 
   4   5  10        7.34       19.95     12.25 o 
  -9   6  10        0.24       -3.07     10.45 o 
  -8   6  10       89.86       74.06     15.13 o 
  -7   6  10        9.99       18.13      9.59 o 
  -6   6  10       34.62       47.25     18.65 o 
  -5   6  10       96.35      112.87     13.38 o 
  -4   6  10      163.94      163.37     15.18 o 
  -3   6  10        7.22        3.28      4.33 o 
  -2   6  10       68.70      103.35     30.36 o 
  -1   6  10     1486.34     1494.39     89.89 o 
   0   6  10       46.15       36.32     21.68 o 
   1   6  10       40.19       42.52     13.89 o 
   2   6  10      397.88      335.71     36.84 o 
   3   6  10      315.09      299.41     33.87 o 
   4   6  10        6.36        3.98     14.38 o 
  -8   7  10       12.88       50.20     25.50 o 
  -7   7  10      134.11       98.12     24.18 o 
  -6   7  10        0.69       -9.27     16.05 o 
  -5   7  10       44.60       35.34      8.47 o 
  -4   7  10      421.22      378.82     32.84 o 
  -3   7  10      225.00      251.53     46.84 o 
  -2   7  10      707.20      780.43     60.95 o 
  -1   7  10       18.55       23.29     26.59 o 
   0   7  10      199.44      241.60     40.14 o 
   1   7  10       31.93       30.71     23.78 o 
   2   7  10       72.46       56.20     17.10 o 
  -8   8  10        2.62       -8.13     12.24 o 
  -7   8  10      152.29      158.20     53.43 o 
  -6   8  10      590.32      574.45     43.93 o 
  -5   8  10        0.14       -0.48      9.74 o 
  -4   8  10      141.98      163.62     23.64 o 
  -3   8  10       70.35       91.13     15.76 o 
  -2   8  10      104.30      105.01     19.27 o 
  -1   8  10      104.94      106.96     23.76 o 
   0   8  10       62.37       91.42     60.05 o 
   1   8  10      209.73      306.53     44.17 o 
  -7   9  10        1.48       40.03     30.79 o 
  -6   9  10        6.92        8.70     19.33 o 
  -5   9  10      273.69      333.98     49.77 o 
  -4   9  10      143.80      181.21     27.99 o 
  -3   9  10      103.96       75.03     18.44 o 
  -2   9  10      187.88      182.06     26.52 o 
  -1   9  10       72.13       92.70     20.99 o 
  -1  -9  11       44.95       19.54     20.65 o 
   0  -9  11        1.36       -2.91     13.15 o 
   1  -9  11      120.37       89.60     36.38 o 
   2  -9  11        0.90        1.42      9.62 o 
   3  -9  11        2.36      -11.45     11.45 o 
   4  -9  11      161.22      139.67     23.99 o 
  -2  -8  11      301.61      307.87     39.27 o 
  -1  -8  11       87.67      125.89     32.03 o 
   0  -8  11      133.01      140.12     19.73 o 
   1  -8  11      498.67      426.15     35.89 o 
   2  -8  11       75.03       88.12     16.64 o 
   3  -8  11       57.87       55.42     13.47 o 
   4  -8  11       89.62       93.91     15.70 o 
   5  -8  11      220.76      247.96     29.59 o 
  -4  -7  11      122.76      116.60     36.81 o 
  -3  -7  11       16.68       16.49     15.02 o 
  -2  -7  11      175.01      186.14     25.76 o 
  -1  -7  11      892.65      982.88     73.37 o 
   0  -7  11        0.32       -2.51     12.78 o 
   1  -7  11        6.65        7.85      9.35 o 
   2  -7  11      153.03      208.86     35.78 o 
   3  -7  11      516.08      514.14     34.11 o 
   4  -7  11      198.25      204.67     20.82 o 
   5  -7  11       34.69       22.79     12.53 o 
   6  -7  11       32.56       54.40     19.57 o 
  -5  -6  11        5.32       14.46     22.75 o 
  -4  -6  11      135.60      166.34     31.14 o 
  -3  -6  11      327.73      361.49     33.35 o 
  -2  -6  11       30.78       56.48     19.42 o 
  -1  -6  11       71.16       36.58     11.47 o 
   0  -6  11     1085.65     1110.70     64.45 o 
   1  -6  11      121.24      155.33     15.60 o 
   2  -6  11       63.30       56.80      9.83 o 
   3  -6  11      442.82      381.68     26.56 o 
   4  -6  11      225.80      242.77     54.31 o 
   5  -6  11       59.52       66.14     31.14 o 
   6  -6  11       23.48       39.47     16.51 o 
  -6  -5  11      282.45      260.09     37.00 o 
  -5  -5  11       35.41       35.73     15.80 o 
  -4  -5  11      490.70      452.31     31.15 o 
  -3  -5  11      251.51      294.69     29.97 o 
  -2  -5  11      524.49      570.62     64.63 o 
  -1  -5  11      608.42      545.18     50.57 o 
   0  -5  11        0.11       -7.24      7.24 o 
   1  -5  11      649.23      553.68     32.41 o 
   2  -5  11        0.56       -1.92      7.97 o 
   3  -5  11      166.79      154.79     27.42 o 
   4  -5  11      494.89      521.88     57.95 o 
   5  -5  11      697.66      658.86     46.37 o 
   6  -5  11        3.78        9.16     13.09 o 
   7  -5  11       22.61        3.72     20.77 o 
  -7  -4  11      111.24      125.92     50.40 o 
  -6  -4  11       30.40       39.79     21.48 o 
  -5  -4  11      619.58      702.05     62.53 o 
  -4  -4  11        1.60        7.72      7.89 o 
  -3  -4  11       46.51       34.29      9.53 o 
  -2  -4  11      274.22      227.84     16.10 o 
  -1  -4  11      170.28      152.52     17.31 o 
   0  -4  11      349.98      346.09     51.54 o 
   1  -4  11       72.37      120.56     13.92 o 
   2  -4  11      542.31      611.80     91.98 o 
   3  -4  11      267.64      265.98     56.01 o 
   4  -4  11      558.96      531.72     41.45 o 
   5  -4  11       19.38        8.26     11.00 o 
   6  -4  11      476.18      542.79     45.51 o 
   7  -4  11        7.79       29.72     15.12 o 
  -7  -3  11      346.12      408.03     47.32 o 
  -6  -3  11        5.49        2.72     10.85 o 
  -5  -3  11      172.51      151.95     22.36 o 
  -4  -3  11      900.18      825.04     31.24 o 
  -3  -3  11      676.18      637.30     25.68 o 
  -2  -3  11        0.55        2.11      4.38 o 
  -1  -3  11     1732.63     1761.49    120.32 o 
   0  -3  11      961.45     1135.71     48.63 o 
   1  -3  11       53.76       53.29     10.61 o 
   2  -3  11      558.25      573.16    123.07 o 
   3  -3  11      544.83      452.81     37.19 o 
   4  -3  11        3.42        8.08     22.09 o 
   5  -3  11      204.15      221.16     42.02 o 
   6  -3  11       71.85       84.19     17.51 o 
   7  -3  11      175.42      178.05     26.33 o 
  -8  -2  11       28.09       22.04     13.85 o 
  -7  -2  11      204.34      221.99     39.83 o 
  -6  -2  11      227.83      223.79     26.04 o 
  -5  -2  11      405.68      368.99     29.24 o 
  -4  -2  11      878.21      748.28     42.70 o 
  -3  -2  11     2917.38     2815.39    166.17 o 
  -2  -2  11      139.16      117.69     10.74 o 
  -1  -2  11      235.80      189.74     11.81 o 
   0  -2  11      371.98      337.95     27.29 o 
   1  -2  11     1017.69      981.03     91.19 o 
   2  -2  11        0.46       -5.41     10.22 o 
   3  -2  11       42.93       84.39     13.30 o 
   4  -2  11      448.37      567.72     68.96 o 
   5  -2  11      301.91      314.68     40.99 o 
   6  -2  11       50.22       53.87     16.38 o 
   7  -2  11       25.57        8.21     27.07 o 
  -8  -1  11       22.40       33.13     15.23 o 
  -7  -1  11       52.45       44.49     16.39 o 
  -6  -1  11      644.83      581.04     45.46 o 
  -5  -1  11       11.17       -2.48      8.04 o 
  -4  -1  11       50.21       47.92      5.48 o 
  -3  -1  11      145.25      154.57      8.48 o 
  -2  -1  11      624.51      471.83     17.72 o 
  -1  -1  11       98.55       86.22      7.50 o 
   0  -1  11       42.31       36.08      4.63 o 
   1  -1  11      814.85      954.68     32.66 o 
   2  -1  11     1123.72     1164.30     96.52 o 
   3  -1  11       11.13       24.50      8.91 o 
   4  -1  11       22.64       20.65      9.25 o 
   5  -1  11     1449.74     1482.14    177.54 o 
   6  -1  11       61.43       73.08     17.32 o 
   7  -1  11       16.69       22.98     13.95 o 
  -9   0  11       27.50       -2.64     14.47 o 
  -8   0  11      512.04      541.60     54.98 o 
  -7   0  11       75.28       66.41     16.67 o 
  -6   0  11      257.62      227.95     21.67 o 
  -5   0  11        4.49       11.12      8.45 o 
  -4   0  11     1108.81     1036.23     64.51 o 
  -3   0  11      213.36      248.76     17.83 o 
  -2   0  11       55.71       39.59      5.08 o 
  -1   0  11     1169.75     1375.55     51.68 o 
   0   0  11      103.39       96.63      6.96 o 
   1   0  11      633.53      763.70     26.81 o 
   2   0  11     1421.85     1309.02     74.14 o 
   3   0  11      191.17      178.67     20.74 o 
   4   0  11      203.33      231.33     22.08 o 
   5   0  11      235.99      291.91     28.01 o 
   6   0  11      494.35      558.56     48.96 o 
   7   0  11       54.79       54.29     21.05 o 
  -9   1  11       23.34       18.18     12.97 o 
  -8   1  11       43.49       63.78     13.97 o 
  -7   1  11     1173.43     1179.61     75.70 o 
  -6   1  11      128.87      133.82     21.75 o 
  -5   1  11        0.79       -4.77      6.79 o 
  -4   1  11     2181.69     2275.12    186.44 o 
  -3   1  11     2677.40     2375.59    114.93 o 
  -2   1  11      716.06      668.10     22.61 o 
  -1   1  11        5.08       12.68      7.03 o 
   0   1  11     2149.17     2320.50     71.95 o 
   1   1  11       63.51       62.31      7.53 o 
   2   1  11      245.31      212.35     11.15 o 
   3   1  11      240.12      260.01     15.20 o 
   4   1  11      401.08      411.86     27.89 o 
   5   1  11       67.04       88.23     11.82 o 
   6   1  11       79.84       89.59     23.78 o 
  -9   2  11        4.04       -7.01     11.66 o 
  -8   2  11       48.04       66.67     14.45 o 
  -7   2  11      213.92      202.98     20.12 o 
  -6   2  11     1027.35      991.42     78.73 o 
  -5   2  11      144.16      167.89     16.89 o 
  -4   2  11       37.93       31.53      6.27 o 
  -3   2  11     1940.91     1726.46     54.17 o 
  -2   2  11     1656.59     1627.31     87.10 o 
  -1   2  11      268.10      262.69     22.19 o 
   0   2  11       11.45       33.58     15.97 o 
   1   2  11     3010.24     3022.74    228.17 o 
   2   2  11       94.75      115.07      9.89 o 
   3   2  11      623.09      654.68     36.54 o 
   4   2  11      133.14      118.73     16.90 o 
   5   2  11      192.70      175.96     50.25 o 
   6   2  11       60.10       68.92     26.24 o 
  -9   3  11        3.89       -1.93     12.86 o 
  -8   3  11      263.26      253.17     31.69 o 
  -7   3  11      218.58      248.93     30.48 o 
  -6   3  11        0.28       13.31      9.09 o 
  -5   3  11      333.32      280.56     18.70 o 
  -4   3  11       86.12       90.96     16.65 o 
  -3   3  11      176.53      171.48      8.72 o 
  -2   3  11      554.29      602.02     24.61 o 
  -1   3  11      869.52     1030.17     40.56 o 
   0   3  11      264.07      274.61     12.54 o 
   1   3  11       30.89       23.73      5.33 o 
   2   3  11      683.14      573.26     64.92 o 
   3   3  11      176.11      206.28     20.90 o 
   4   3  11       10.20       31.66     33.03 o 
   5   3  11      258.94      242.62     32.26 o 
  -9   4  11       72.11       75.74     19.85 o 
  -8   4  11      419.89      409.85     39.65 o 
  -7   4  11       46.53       66.84     40.65 o 
  -6   4  11      320.57      331.08     53.48 o 
  -5   4  11        4.54       -1.18      6.51 o 
  -4   4  11      461.45      496.10     20.38 o 
  -3   4  11       37.70       38.00      6.51 o 
  -2   4  11      445.08      439.54     33.63 o 
  -1   4  11       15.97       19.13      5.74 o 
   0   4  11      223.70      170.29     19.92 o 
   1   4  11      109.07      119.33     16.71 o 
   2   4  11        3.73       22.95     10.79 o 
   3   4  11      799.59      944.68     91.71 o 
   4   4  11      127.83      156.63     22.46 o 
   5   4  11       65.77       76.12     19.80 o 
  -9   5  11       19.98       26.00     18.80 o 
  -8   5  11       33.93       43.06     12.37 o 
  -7   5  11      786.52      766.37     99.93 o 
  -6   5  11      114.42      120.86     17.90 o 
  -5   5  11       21.52       20.13      8.88 o 
  -4   5  11       24.33       40.07     12.94 o 
  -3   5  11      303.21      324.10     29.15 o 
  -2   5  11       29.48       18.38      5.11 o 
  -1   5  11       76.32       61.93     12.27 o 
   0   5  11      286.19      307.01     27.84 o 
   1   5  11      426.44      429.90     36.22 o 
   2   5  11      330.22      320.98     36.80 o 
   3   5  11       12.48       -9.19     26.29 o 
   4   5  11      265.99      248.29     57.69 o 
  -9   6  11      332.67      335.94     40.83 o 
  -8   6  11       38.48       63.18     27.99 o 
  -7   6  11        5.56       15.90     17.37 o 
  -6   6  11      385.15      434.43     37.12 o 
  -5   6  11      556.84      605.15     40.50 o 
  -4   6  11       15.01        9.63      8.98 o 
  -3   6  11      529.81      492.55     50.27 o 
  -2   6  11      776.84      778.48     53.79 o 
  -1   6  11       13.74       60.73     35.06 o 
   0   6  11      113.09      165.74     21.85 o 
   1   6  11      206.38      161.26     24.75 o 
   2   6  11      129.37      120.03     22.08 o 
   3   6  11       12.42       52.01     44.32 o 
  -8   7  11      199.23      214.93     27.82 o 
  -7   7  11        9.46        4.34     10.31 o 
  -6   7  11        3.34       11.10      9.77 o 
  -5   7  11      493.59      512.33     93.56 o 
  -4   7  11      121.88      172.10     20.03 o 
  -3   7  11       50.86       53.97     14.37 o 
  -2   7  11        2.87       -0.95      9.35 o 
  -1   7  11      531.03      529.16     50.10 o 
   0   7  11       97.30       83.14     19.24 o 
   1   7  11       12.26       10.58     16.48 o 
   2   7  11       97.09      111.39     24.82 o 
  -7   8  11       84.66       65.29     28.27 o 
  -6   8  11       52.14       47.78     24.40 o 
  -5   8  11      266.42      347.84     46.03 o 
  -4   8  11       30.80       31.94     13.91 o 
  -3   8  11      243.20      255.24     32.85 o 
  -2   8  11      166.18      180.16     41.06 o 
  -1   8  11        4.51      -15.64     15.64 o 
   0   8  11      249.24      271.05     46.90 o 
   1   8  11        2.54      -15.38     15.38 o 
  -6   9  11      156.21      203.46     37.91 o 
  -5   9  11        0.39       -5.96     17.91 o 
  -4   9  11       62.18       54.85     35.03 o 
  -3   9  11       79.47      116.77     25.36 o 
  -2   9  11        3.24      -10.77     15.51 o 
  -1   9  11       23.28       44.76     21.50 o 
   0  -9  12      223.70      227.31     44.23 o 
   1  -9  12       13.45       40.81     21.95 o 
   2  -9  12        0.87      -12.57     12.57 o 
  -2  -8  12        3.08       24.50     13.42 o 
  -1  -8  12       10.02       10.11     11.77 o 
   0  -8  12       91.14       99.27     19.90 o 
   1  -8  12       25.80       53.69     26.27 o 
   2  -8  12        0.37       -9.64      9.64 o 
   3  -8  12       30.85        9.51     14.95 o 
   4  -8  12      405.39      444.86     94.69 o 
  -4  -7  12        1.50       -8.42     21.23 o 
  -3  -7  12        1.35       16.68     14.28 o 
  -2  -7  12      126.56      136.48     33.28 o 
  -1  -7  12       37.27       39.96     14.05 o 
   0  -7  12      126.61      143.68     19.34 o 
   1  -7  12       71.33       80.56     14.98 o 
   2  -7  12      167.62      204.25     23.51 o 
   3  -7  12      216.71      212.12     52.12 o 
   4  -7  12        9.46       -0.31     10.08 o 
   5  -7  12       46.43       82.70     40.17 o 
  -5  -6  12      149.97      195.45     44.64 o 
  -4  -6  12      248.71      239.60     35.87 o 
  -3  -6  12       23.72       12.70      9.30 o 
  -2  -6  12        6.79       28.42     27.08 o 
  -1  -6  12     1713.09     1741.84    208.67 o 
   0  -6  12       81.59       43.95     11.16 o 
   1  -6  12       14.91       16.03      7.49 o 
   2  -6  12       46.25       74.32     16.64 o 
   3  -6  12      121.13      139.28     44.04 o 
   4  -6  12      119.85      129.93     21.72 o 
   5  -6  12      202.76      242.14     64.80 o 
   6  -6  12       49.86       32.16     16.51 o 
  -6  -5  12       11.10       26.55     18.89 o 
  -5  -5  12        4.37       17.68     16.65 o 
  -4  -5  12      351.52      355.05     28.37 o 
  -3  -5  12      482.04      471.81     29.50 o 
  -2  -5  12      238.55      155.42     14.73 o 
  -1  -5  12      285.49      310.08     21.78 o 
   0  -5  12      541.05      536.70     43.32 o 
   1  -5  12      263.05      221.42     20.65 o 
   2  -5  12      282.27      281.42     21.98 o 
   3  -5  12     2063.04     2258.41    361.33 o 
   4  -5  12      309.84      336.29     37.47 o 
   5  -5  12        2.76       -3.10     11.00 o 
   6  -5  12       68.69       84.63     19.92 o 
  -7  -4  12        8.61        4.34     15.80 o 
  -6  -4  12      188.53      210.05     32.90 o 
  -5  -4  12       15.57       25.42     14.76 o 
  -4  -4  12      312.15      322.00     55.09 o 
  -3  -4  12      132.55      124.76     10.42 o 
  -2  -4  12      591.28      518.19     38.41 o 
  -1  -4  12      191.47      190.52     18.03 o 
   0  -4  12       93.36      101.91     11.67 o 
   1  -4  12     2318.77     2410.02    120.69 o 
   2  -4  12        3.25        4.69     15.45 o 
   3  -4  12      116.85      132.63     15.55 o 
   4  -4  12      542.12      487.37     42.23 o 
   5  -4  12      821.26      804.84    132.21 o 
   6  -4  12       62.80       88.29     18.72 o 
   7  -4  12       60.20       68.23     20.67 o 
  -7  -3  12       57.25       37.61     15.07 o 
  -6  -3  12        5.86       16.18     10.79 o 
  -5  -3  12      742.39      713.12     59.69 o 
  -4  -3  12        2.80       -1.29      4.40 o 
  -3  -3  12      120.15      122.73     15.01 o 
  -2  -3  12      774.85      725.01     60.74 o 
  -1  -3  12      118.07      155.59     19.81 o 
   0  -3  12      220.54      198.90     31.20 o 
   1  -3  12      506.44      575.89     36.49 o 
   2  -3  12      226.14      166.27     24.00 o 
   3  -3  12      101.84       73.06     13.66 o 
   4  -3  12       12.87       13.50     10.90 o 
   5  -3  12      145.53      179.33     29.96 o 
   6  -3  12      261.14      293.71     34.53 o 
   7  -3  12        0.41       -0.09      9.98 o 
  -8  -2  12      278.93      213.52     39.10 o 
  -7  -2  12      168.44      163.70     27.22 o 
  -6  -2  12        0.42       -2.14     10.87 o 
  -5  -2  12      923.13      820.46     55.50 o 
  -4  -2  12      356.40      387.56     17.42 o 
  -3  -2  12      170.44      152.47     10.61 o 
  -2  -2  12      314.57      312.61     22.00 o 
  -1  -2  12       66.40       73.98     18.87 o 
   0  -2  12      255.52      216.91     16.56 o 
   1  -2  12        6.50       12.28     10.86 o 
   2  -2  12      396.59      420.31     50.07 o 
   3  -2  12      723.30      789.58    119.03 o 
   4  -2  12      130.60      152.62     28.77 o 
   5  -2  12      315.03      345.45     33.46 o 
   6  -2  12       29.29       10.83     16.19 o 
   7  -2  12      259.20      276.76     38.50 o 
  -8  -1  12        4.04       -6.51     11.52 o 
  -7  -1  12      452.63      454.67     43.09 o 
  -6  -1  12       89.76       60.33     13.53 o 
  -5  -1  12        4.83       10.83      9.13 o 
  -4  -1  12        3.12        1.57      7.86 o 
  -3  -1  12     2222.81     2037.85     67.74 o 
  -2  -1  12       24.60       38.68     11.04 o 
  -1  -1  12      662.71      765.07     68.05 o 
   0  -1  12      515.85      591.34     51.95 o 
   1  -1  12     1542.56     1664.93    122.76 o 
   2  -1  12      404.47      332.71     26.90 o 
   3  -1  12      274.38      321.29     25.19 o 
   4  -1  12      964.06      871.68    120.29 o 
   5  -1  12       24.68       21.19     11.91 o 
   6  -1  12       97.34       69.52     17.36 o 
  -9   0  12       97.79      161.49     54.63 o 
  -8   0  12      114.63      115.40     22.87 o 
  -7   0  12      197.34      183.57     25.55 o 
  -6   0  12      465.16      447.45     39.43 o 
  -5   0  12      110.51      120.74     12.83 o 
  -4   0  12      126.23      107.15     12.24 o 
  -3   0  12      714.32      728.52     58.26 o 
  -2   0  12      879.18      950.06     59.93 o 
  -1   0  12       30.97       64.49     10.79 o 
   0   0  12       35.56       44.89      5.46 o 
   1   0  12     2185.25     2143.71     74.71 o 
   2   0  12      612.28      524.58     36.05 o 
   3   0  12       59.90       59.54      8.23 o 
   4   0  12      130.87      168.09     28.74 o 
   5   0  12      726.77      756.10     52.55 o 
   6   0  12       25.93       14.50     15.67 o 
  -9   1  12        6.95        2.28     13.21 o 
  -8   1  12      340.76      376.90     63.39 o 
  -7   1  12        1.40       12.05     12.25 o 
  -6   1  12       14.39       41.71     11.63 o 
  -5   1  12      129.62      118.79     13.51 o 
  -4   1  12      732.04      728.44     58.09 o 
  -3   1  12     1806.78     1541.41     57.37 o 
  -2   1  12        0.35        3.21      5.93 o 
  -1   1  12     1684.78     1743.39     59.85 o 
   0   1  12        0.30       26.86     10.24 o 
   1   1  12      717.70      744.17     28.64 o 
   2   1  12      660.45      696.44     55.96 o 
   3   1  12      867.06      895.27     36.67 o 
   4   1  12      134.02       99.71     11.36 o 
   5   1  12       24.77       49.65     18.87 o 
   6   1  12      265.23      281.47     35.98 o 
  -9   2  12       16.50       37.63     19.20 o 
  -8   2  12       56.39      101.85     23.90 o 
  -7   2  12      918.80      962.60     72.33 o 
  -6   2  12      129.87      166.82     20.53 o 
  -5   2  12      581.08      470.70     33.27 o 
  -4   2  12     1078.09      988.41     31.57 o 
  -3   2  12      715.67      602.83     45.96 o 
  -2   2  12     1102.86     1191.27     80.15 o 
  -1   2  12      101.43      109.14     10.34 o 
   0   2  12     1408.62     1367.18     62.66 o 
   1   2  12      266.13      197.08     14.72 o 
   2   2  12      430.29      362.29     18.70 o 
   3   2  12      269.28      193.79     14.44 o 
   4   2  12      151.77      118.25     18.13 o 
   5   2  12        6.72       13.98     16.93 o 
  -9   3  12      108.41       91.34     32.22 o 
  -8   3  12       66.93       80.38     15.24 o 
  -7   3  12      214.89      222.33     43.89 o 
  -6   3  12      735.85      614.99     49.42 o 
  -5   3  12      386.73      364.41     40.17 o 
  -4   3  12      141.62      132.11     11.25 o 
  -3   3  12      869.17      877.79     53.12 o 
  -2   3  12      618.90      745.67     55.90 o 
  -1   3  12       37.56       55.85      8.53 o 
   0   3  12       16.66       14.43      5.18 o 
   1   3  12      544.83      426.27     55.43 o 
   2   3  12      231.44      184.93     27.16 o 
   3   3  12       41.79       53.12     14.13 o 
   4   3  12      174.85      188.36     25.38 o 
   5   3  12       80.84       68.13     21.16 o 
  -9   4  12       16.81       -8.26     16.39 o 
  -8   4  12       27.72       18.03     22.48 o 
  -7   4  12        2.81       12.38     10.37 o 
  -6   4  12        2.92       32.12     11.30 o 
  -5   4  12      516.45      546.92     39.65 o 
  -4   4  12       10.75       24.54     24.84 o 
  -3   4  12        1.47       -0.20      5.13 o 
  -2   4  12      439.77      454.75     32.08 o 
  -1   4  12     1376.43     1424.10     56.24 o 
   0   4  12       65.57       61.05     16.50 o 
   1   4  12      108.09      129.37     21.38 o 
   2   4  12     1114.30     1234.97     89.94 o 
   3   4  12       24.87       10.46     12.49 o 
   4   4  12       21.14       56.11     20.79 o 
  -9   5  12       68.42      101.32     45.81 o 
  -8   5  12      234.20      240.13     32.91 o 
  -7   5  12        4.98        6.55     10.20 o 
  -6   5  12       59.79       73.36     18.34 o 
  -5   5  12        1.58       23.59     12.98 o 
  -4   5  12      239.44      238.09     23.05 o 
  -3   5  12        4.53        6.76      5.43 o 
  -2   5  12        3.05        3.29      5.08 o 
  -1   5  12      534.26      579.19     41.57 o 
   0   5  12      101.93      135.42     22.28 o 
   1   5  12       18.28       16.67     15.64 o 
   2   5  12       18.10       16.77     12.66 o 
   3   5  12      524.21      454.66     47.00 o 
  -8   6  12       33.51       79.85     25.15 o 
  -7   6  12      277.80      289.02     32.84 o 
  -6   6  12      111.53      122.97     19.59 o 
  -5   6  12       93.01      124.41     18.51 o 
  -4   6  12       24.70       42.85     14.19 o 
  -3   6  12       46.28       58.72     13.26 o 
  -2   6  12       72.51       65.40     12.97 o 
  -1   6  12      135.23      107.48     16.52 o 
   0   6  12       27.33        2.96     25.56 o 
   1   6  12      259.41      231.86     60.97 o 
   2   6  12      103.66      158.84     24.16 o 
   3   6  12       11.18      -14.46     16.54 o 
  -8   7  12        6.51      -15.45     15.45 o 
  -7   7  12       17.88        4.15     11.26 o 
  -6   7  12      277.93      278.25     30.60 o 
  -5   7  12       94.73       93.80     13.74 o 
  -4   7  12      123.46      171.93     21.39 o 
  -3   7  12        0.35       -1.02     14.95 o 
  -2   7  12      591.75      534.46     81.36 o 
  -1   7  12        0.60      -12.01     12.01 o 
   0   7  12      123.31      106.89     22.95 o 
   1   7  12       82.64      104.35     35.10 o 
  -7   8  12        4.20        5.38     19.26 o 
  -6   8  12       31.38       54.05     20.92 o 
  -5   8  12      318.57      399.33     62.40 o 
  -4   8  12      194.54      178.53     26.86 o 
  -3   8  12       12.12       20.45     13.79 o 
  -2   8  12       90.85      118.49     21.69 o 
  -1   8  12      292.08      336.08     40.77 o 
   0   8  12       43.32       50.32     21.20 o 
  -5   9  12       15.21        1.75     18.34 o 
  -4   9  12       22.76       34.20     24.15 o 
  -3   9  12      131.77      131.54     80.24 o 
  -1  -8  13       58.09       40.96     15.10 o 
   0  -8  13      240.37      202.14     53.97 o 
   1  -8  13       10.38       22.56     18.42 o 
   2  -8  13        3.31       15.38     12.39 o 
   3  -8  13      578.46      571.99     45.35 o 
   4  -8  13       12.78       -2.64     17.84 o 
  -3  -7  13      129.12      127.54     25.88 o 
  -2  -7  13        0.83      -13.20     13.20 o 
  -1  -7  13       38.65       66.25     14.20 o 
   0  -7  13      145.06      126.41     24.09 o 
   1  -7  13      261.83      262.67     27.68 o 
   2  -7  13       16.73       10.90      9.32 o 
   3  -7  13        5.93       17.35     11.38 o 
   4  -7  13       93.88       96.26     20.03 o 
   5  -7  13      316.65      349.29     42.22 o 
  -5  -6  13       49.43       49.04     27.62 o 
  -4  -6  13       21.51      110.30     30.11 o 
  -3  -6  13       66.83       42.28     16.84 o 
  -2  -6  13      140.49      182.70     36.96 o 
  -1  -6  13       27.57       42.27     24.06 o 
   0  -6  13       63.47       71.19     20.16 o 
   1  -6  13       14.97       31.67     10.00 o 
   2  -6  13      215.48      188.42     22.27 o 
   3  -6  13       32.70       53.50     18.17 o 
   4  -6  13       22.15       26.08     13.47 o 
   5  -6  13      241.55      194.63     41.86 o 
  -6  -5  13        1.11       14.07     29.04 o 
  -5  -5  13      352.50      398.68     56.04 o 
  -4  -5  13      270.59      257.54     49.19 o 
  -3  -5  13       16.01       15.40     10.09 o 
  -2  -5  13        0.54       42.58     36.13 o 
  -1  -5  13      606.84      629.05     70.93 o 
   0  -5  13       11.58       12.37     10.65 o 
   1  -5  13       38.22       63.52     11.42 o 
   2  -5  13     1107.82     1124.79    180.23 o 
   3  -5  13       66.35       72.16     16.75 o 
   4  -5  13       87.89       57.63     16.82 o 
   5  -5  13       10.26       -3.15     14.01 o 
   6  -5  13      244.01      277.61     82.73 o 
  -6  -4  13        1.21      -16.79     16.79 o 
  -5  -4  13       60.30       46.12     17.58 o 
  -4  -4  13      552.27      569.43     52.61 o 
  -3  -4  13      869.35      729.51     64.63 o 
  -2  -4  13      454.96      385.76     29.15 o 
  -1  -4  13      863.51      879.82     46.98 o 
   0  -4  13      958.48      976.92    118.00 o 
   1  -4  13        3.59       -3.58      8.25 o 
   2  -4  13       52.51       69.40     29.88 o 
   3  -4  13      718.98      703.17     67.99 o 
   4  -4  13      182.40      178.56     21.29 o 
   5  -4  13        0.57       17.54     18.19 o 
   6  -4  13        5.20       -5.08     11.35 o 
  -7  -3  13        1.25        1.74     16.88 o 
  -6  -3  13      122.53      150.78     24.35 o 
  -5  -3  13        0.05        1.63     10.21 o 
  -4  -3  13      148.38      139.14     10.76 o 
  -3  -3  13     1175.94     1119.35     89.65 o 
  -2  -3  13       40.58       47.98     11.55 o 
  -1  -3  13      212.25      179.58     12.41 o 
   0  -3  13       84.22       71.11     11.48 o 
   1  -3  13     5226.43     5572.21    336.71 o 
   2  -3  13        0.34       -8.52      8.52 o 
   3  -3  13        5.65       -9.72      9.72 o 
   4  -3  13      308.66      356.69     34.44 o 
   5  -3  13     1016.71     1194.34    165.28 o 
   6  -3  13       70.27       86.81     23.47 o 
  -7  -2  13        3.09        3.13     11.86 o 
  -6  -2  13        7.39       35.89     14.52 o 
  -5  -2  13      368.49      397.22     36.10 o 
  -4  -2  13       50.41       50.19      7.20 o 
  -3  -2  13      431.79      444.55     27.17 o 
  -2  -2  13      147.56      141.36     19.41 o 
  -1  -2  13      911.56      879.74     96.06 o 
   0  -2  13      515.86      602.08     33.40 o 
   1  -2  13       47.62       51.68      9.80 o 
   2  -2  13      700.75      761.65    130.23 o 
   3  -2  13      134.88      167.98     17.83 o 
   4  -2  13      146.31      132.48     16.87 o 
   5  -2  13      719.19      731.68     51.07 o 
   6  -2  13      321.00      252.42     47.98 o 
  -8  -1  13      331.58      307.90     44.35 o 
  -7  -1  13      166.07      175.74     24.58 o 
  -6  -1  13      110.00      160.04     20.00 o 
  -5  -1  13      193.06      190.88     22.25 o 
  -4  -1  13      899.75      913.32     62.88 o 
  -3  -1  13      119.82      112.09      9.79 o 
  -2  -1  13       30.58       55.99     17.37 o 
  -1  -1  13      215.66      212.50     28.67 o 
   0  -1  13      997.10     1066.27    110.80 o 
   1  -1  13        5.94       23.82     14.87 o 
   2  -1  13       84.71       81.64     11.26 o 
   3  -1  13      325.89      296.40     23.14 o 
   4  -1  13      106.67       85.66     15.08 o 
   5  -1  13      122.71      142.74     22.06 o 
   6  -1  13       50.46       59.19     17.78 o 
  -8   0  13       11.11       15.63     13.35 o 
  -7   0  13      825.76      800.30     84.48 o 
  -6   0  13       85.12      104.18     18.43 o 
  -5   0  13      192.91      160.38     18.60 o 
  -4   0  13      133.05      120.84     15.12 o 
  -3   0  13      760.21      738.93     36.55 o 
  -2   0  13      156.19      171.07     16.76 o 
  -1   0  13        2.98       22.61     12.37 o 
   0   0  13      577.77      605.71     25.80 o 
   1   0  13     1286.76     1301.51     44.38 o 
   2   0  13       78.81       88.77      8.34 o 
   3   0  13       58.42       54.86     15.42 o 
   4   0  13      486.27      476.30     74.34 o 
   5   0  13        2.37       18.69     17.37 o 
   6   0  13      205.63      136.63     29.25 o 
  -8   1  13       16.97       19.73     13.51 o 
  -7   1  13        2.35        4.33     11.81 o 
  -6   1  13       19.59       48.94     16.50 o 
  -5   1  13      242.76      227.79     22.06 o 
  -4   1  13      398.57      303.82     20.46 o 
  -3   1  13     1834.60     1741.88     63.10 o 
  -2   1  13      134.11      130.01     17.25 o 
  -1   1  13       44.66       53.01      6.81 o 
   0   1  13        1.85        2.42      4.77 o 
   1   1  13     2356.58     2412.61     91.10 o 
   2   1  13      207.77      223.31     14.53 o 
   3   1  13       19.25       13.55      7.17 o 
   4   1  13       89.27      117.37     15.71 o 
   5   1  13      455.06      444.44     46.12 o 
  -9   2  13        4.15        2.84     13.31 o 
  -8   2  13      126.83      160.39     28.47 o 
  -7   2  13       72.70       97.27     24.43 o 
  -6   2  13      298.11      220.00     44.01 o 
  -5   2  13      692.56      633.25     39.32 o 
  -4   2  13        3.31       11.81      7.19 o 
  -3   2  13      266.48      335.62     23.30 o 
  -2   2  13       30.14       47.80      9.93 o 
  -1   2  13     1353.14     1412.13    125.54 o 
   0   2  13       28.89        8.04      7.58 o 
   1   2  13       95.13       84.63      8.91 o 
   2   2  13      641.70      666.29     67.29 o 
   3   2  13      453.36      395.57     28.08 o 
   4   2  13        2.56       -2.06      8.86 o 
   5   2  13       29.45       -3.78     19.05 o 
  -9   3  13        4.91       -3.53     16.25 o 
  -8   3  13      160.59      188.03     49.87 o 
  -7   3  13      470.11      399.93     53.09 o 
  -6   3  13        7.34        0.17      8.41 o 
  -5   3  13      910.47      924.42     55.30 o 
  -4   3  13     1261.58     1194.02     85.02 o 
  -3   3  13      284.50      261.12     15.70 o 
  -2   3  13     1005.41     1060.62     75.30 o 
  -1   3  13        0.33        4.19      6.41 o 
   0   3  13     1574.34     1473.15     94.04 o 
   1   3  13        0.89        2.85      9.92 o 
   2   3  13      156.14      129.94     31.23 o 
   3   3  13      224.86      258.75     43.69 o 
   4   3  13      104.76       93.71     21.03 o 
  -9   4  13      220.71      251.37     37.30 o 
  -8   4  13        6.39      -12.54     12.54 o 
  -7   4  13        9.83        0.65     15.02 o 
  -6   4  13     1294.93     1400.49    140.60 o 
  -5   4  13        0.19        4.69      7.39 o 
  -4   4  13        1.22       -1.99      4.95 o 
  -3   4  13      682.48      690.68     37.62 o 
  -2   4  13      613.66      640.83     51.79 o 
  -1   4  13      328.52      359.43     30.59 o 
   0   4  13      126.25       96.14     16.99 o 
   1   4  13      436.81      487.95     57.98 o 
   2   4  13       32.29       23.17     12.05 o 
   3   4  13       83.66       79.19     26.52 o 
   4   4  13       23.93       16.08     15.83 o 
  -8   5  13       38.44       23.41     11.38 o 
  -7   5  13       21.24       16.50     10.62 o 
  -6   5  13        2.17       -7.07      9.55 o 
  -5   5  13      568.98      655.71     45.43 o 
  -4   5  13      155.96      156.92     11.48 o 
  -3   5  13        0.15       -5.99      5.99 o 
  -2   5  13      215.73      239.61     22.40 o 
  -1   5  13      314.22      358.55     32.62 o 
   0   5  13       15.10       35.88     15.20 o 
   1   5  13       22.51       28.51     37.21 o 
   2   5  13      460.99      439.79     49.24 o 
   3   5  13        0.06       14.74     13.20 o 
  -8   6  13        4.09       17.81     14.56 o 
  -7   6  13       31.02       23.27     13.31 o 
  -6   6  13      189.69      184.44     22.24 o 
  -5   6  13        6.16       -4.00      9.09 o 
  -4   6  13       62.61       67.15      9.18 o 
  -3   6  13        8.76        9.70      8.75 o 
  -2   6  13       38.04       49.98     14.99 o 
  -1   6  13      335.45      342.70     34.79 o 
   0   6  13      598.27      625.50     65.24 o 
   1   6  13       43.81       41.04     20.68 o 
   2   6  13       58.13       39.44     19.53 o 
  -7   7  13       25.92       21.37     13.75 o 
  -6   7  13       15.14        9.59     16.31 o 
  -5   7  13       76.15       88.58     26.30 o 
  -4   7  13       43.36       49.35     26.02 o 
  -3   7  13      179.42      135.52     20.30 o 
  -2   7  13       17.53       13.51     12.32 o 
  -1   7  13       39.51       46.21     16.43 o 
   0   7  13      176.10      178.05     34.09 o 
   1   7  13      166.85      137.77     35.16 o 
  -6   8  13      289.61      304.36     47.59 o 
  -5   8  13       44.49      120.23     33.64 o 
  -4   8  13        8.81       13.70     18.80 o 
  -3   8  13        3.81        6.65     11.84 o 
  -2   8  13      123.48      173.79     51.50 o 
  -1   8  13       30.84       54.80     18.76 o 
   0  -8  14       56.83       72.26     15.53 o 
   1  -8  14        7.43       -3.44     10.41 o 
   2  -8  14      219.23      207.92     30.23 o 
  -3  -7  14       31.60       31.68     26.12 o 
  -2  -7  14        0.62        1.84     11.40 o 
  -1  -7  14      199.27      207.08     27.71 o 
   0  -7  14      279.97      276.30     54.34 o 
   1  -7  14        1.56       15.04     11.58 o 
   2  -7  14        0.19       19.59     11.42 o 
   3  -7  14      446.60      458.29     39.05 o 
   4  -7  14      187.91      205.38     78.46 o 
  -4  -6  14        1.99       23.63     26.76 o 
  -3  -6  14      164.25      157.21     30.49 o 
  -2  -6  14       34.89       29.34     11.43 o 
  -1  -6  14       49.12       36.81     11.91 o 
   0  -6  14      172.33      201.28     43.06 o 
   1  -6  14      500.92      482.59     36.58 o 
   2  -6  14       14.98        6.53     10.54 o 
   3  -6  14       29.63       25.37     15.55 o 
   4  -6  14      568.19      538.22     57.91 o 
   5  -6  14        1.40      -13.56     13.56 o 
  -5  -5  14       13.37        1.34     15.75 o 
  -4  -5  14       67.00       71.04     27.59 o 
  -3  -5  14        0.43       -4.83     11.25 o 
  -2  -5  14      179.99      200.66     40.99 o 
  -1  -5  14       24.88       34.99     22.74 o 
   0  -5  14       52.87       48.40     11.77 o 
   1  -5  14      143.15      171.38     29.83 o 
   2  -5  14       33.26       29.26     10.47 o 
   3  -5  14        6.53       52.60     36.56 o 
   4  -5  14       19.25       16.47     11.81 o 
   5  -5  14      356.80      356.91     46.16 o 
  -6  -4  14        0.54        8.66     14.66 o 
  -5  -4  14      258.45      241.37     39.91 o 
  -4  -4  14       66.88      122.80     27.85 o 
  -3  -4  14       76.38       72.75      9.98 o 
  -2  -4  14       49.14       58.54     11.23 o 
  -1  -4  14      274.26      277.71     19.32 o 
   0  -4  14       38.96       50.44     11.53 o 
   1  -4  14       90.30      103.74     18.08 o 
   2  -4  14      523.38      599.45     45.30 o 
   3  -4  14      214.33      181.23     31.43 o 
   4  -4  14       38.61       51.96     14.94 o 
   5  -4  14        0.18        9.27     21.35 o 
  -7  -3  14      401.68      432.98     59.89 o 
  -6  -3  14        0.33       -6.08     14.35 o 
  -5  -3  14        6.08       -8.57     13.50 o 
  -4  -3  14      707.97      734.26     63.72 o 
  -3  -3  14      434.48      395.76     24.50 o 
  -2  -3  14      261.53      240.92     29.78 o 
  -1  -3  14      537.66      659.54     45.77 o 
   0  -3  14     2378.18     2763.15    159.23 o 
   1  -3  14      115.57      119.78     17.21 o 
   2  -3  14       33.83       29.15     10.07 o 
   3  -3  14      219.12      249.74     57.92 o 
   4  -3  14      185.02      221.11     35.27 o 
   5  -3  14      127.10      141.65     46.38 o 
   6  -3  14        6.02        9.93     11.95 o 
  -7  -2  14       34.97       37.21     18.52 o 
  -6  -2  14      324.43      326.41     80.28 o 
  -5  -2  14       26.04        8.72     23.20 o 
  -4  -2  14      128.41       63.97     16.00 o 
  -3  -2  14     1926.06     1756.89    165.34 o 
  -2  -2  14      538.15      556.53     48.19 o 
  -1  -2  14       59.00      112.92     18.65 o 
   0  -2  14      211.35      234.47     57.89 o 
   1  -2  14      930.06     1015.79     65.01 o 
   2  -2  14      203.46      249.23     66.20 o 
   3  -2  14        0.72       -9.36      9.36 o 
   4  -2  14      621.14      680.73    114.85 o 
   5  -2  14      148.98      165.72     24.21 o 
   6  -2  14       75.31      154.27     55.72 o 
  -8  -1  14       14.20       -8.32     15.77 o 
  -7  -1  14       45.52       41.32     17.12 o 
  -6  -1  14        1.09       -7.86     12.52 o 
  -5  -1  14      543.60      542.32     56.83 o 
  -4  -1  14       48.19       46.72     13.55 o 
  -3  -1  14      193.07      220.82     26.95 o 
  -2  -1  14        4.98       34.80     23.86 o 
  -1  -1  14     1045.77     1144.64     70.30 o 
   0  -1  14      324.84      314.56     38.61 o 
   1  -1  14      225.41      275.90     21.72 o 
   2  -1  14      926.62     1000.67    111.41 o 
   3  -1  14      135.60      121.64     26.21 o 
   4  -1  14      129.45      117.91     15.60 o 
   5  -1  14      345.20      404.88     58.72 o 
  -8   0  14      221.97      227.05     49.50 o 
  -7   0  14      278.55      274.34     66.53 o 
  -6   0  14       80.03       90.45     18.12 o 
  -5   0  14        6.24        8.64     13.93 o 
  -4   0  14       48.25       47.67     12.20 o 
  -3   0  14       48.70       56.37     10.15 o 
  -2   0  14      223.92      191.85     26.55 o 
  -1   0  14      482.32      552.50     46.57 o 
   0   0  14       37.50       44.83      7.57 o 
   1   0  14       73.67      101.36     10.58 o 
   2   0  14       45.01       94.11     30.31 o 
   3   0  14      963.73      891.90    130.37 o 
   4   0  14        3.41        7.01     10.00 o 
   5   0  14      109.24      135.40     28.24 o 
  -8   1  14        1.75      -13.45     13.45 o 
  -7   1  14      363.81      366.74     38.77 o 
  -6   1  14       37.77       67.31     14.09 o 
  -5   1  14       50.87      102.58     15.81 o 
  -4   1  14      393.84      419.97     55.92 o 
  -3   1  14      357.06      359.04     20.44 o 
  -2   1  14      118.97      135.21     27.79 o 
  -1   1  14       53.16       70.49      7.81 o 
   0   1  14      604.86      591.33     25.77 o 
   1   1  14      546.01      506.27     39.77 o 
   2   1  14       68.06       68.29      8.64 o 
   3   1  14        1.41        6.79     33.11 o 
   4   1  14      357.24      442.84     52.05 o 
   5   1  14       16.26       20.06     15.95 o 
  -8   2  14       28.41       29.72     17.88 o 
  -7   2  14      140.82      151.31     22.20 o 
  -6   2  14      343.38      362.14     61.36 o 
  -5   2  14       77.45       94.31     25.27 o 
  -4   2  14       24.96       30.59      9.35 o 
  -3   2  14      371.12      286.28     32.09 o 
  -2   2  14     2367.71     2182.87    212.48 o 
  -1   2  14       56.82       56.83      8.11 o 
   0   2  14        7.42        2.82      5.42 o 
   1   2  14      799.11      793.44     60.19 o 
   2   2  14      504.97      482.89     29.29 o 
   3   2  14       30.02       36.41     29.04 o 
  -8   3  14       73.26      120.75     29.63 o 
  -7   3  14       37.19       37.05     13.03 o 
  -6   3  14      345.81      345.25     30.00 o 
  -5   3  14      906.20      884.73     54.26 o 
  -4   3  14       11.77       27.38     12.84 o 
  -3   3  14       49.39       68.68      9.43 o 
  -2   3  14      115.79      133.81     14.82 o 
  -1   3  14     1394.89     1485.06    264.39 o 
   0   3  14        4.80        3.88      6.11 o 
   1   3  14        8.68        9.27     12.35 o 
   2   3  14      446.55      479.39    140.72 o 
   3   3  14      235.33      205.53     34.37 o 
   4   3  14       54.09       53.77     29.90 o 
  -8   4  14        4.17      -14.63     14.63 o 
  -7   4  14      636.28      560.90     73.06 o 
  -6   4  14      141.96      145.73     20.85 o 
  -5   4  14      114.43      117.10     16.86 o 
  -4   4  14       37.40       42.11     19.11 o 
  -3   4  14      338.93      374.92     23.08 o 
  -2   4  14      520.78      463.53     35.64 o 
  -1   4  14       73.13       90.08     16.30 o 
   0   4  14      190.28      165.76     41.51 o 
   1   4  14        5.57        2.20     11.57 o 
   2   4  14       28.09       43.19     18.43 o 
   3   4  14      157.58      117.83     22.94 o 
  -8   5  14        0.24       -3.08     19.71 o 
  -7   5  14        4.51       14.82     14.89 o 
  -6   5  14      578.75      637.50     46.31 o 
  -5   5  14       13.00       12.96     10.68 o 
  -4   5  14       82.57       84.85     10.02 o 
  -3   5  14      350.28      307.69     22.28 o 
  -2   5  14      177.01      190.05     21.52 o 
  -1   5  14      138.82      132.42     21.61 o 
   0   5  14       13.56       22.53     23.74 o 
   1   5  14      260.52      277.79     34.67 o 
   2   5  14        3.36        4.72     15.75 o 
  -7   6  14       20.45       27.98     14.34 o 
  -6   6  14      180.24      221.81     27.11 o 
  -5   6  14      133.78      129.75     17.02 o 
  -4   6  14       97.87       88.03     20.89 o 
  -3   6  14        4.26       14.53     17.93 o 
  -2   6  14      804.84      867.16     72.92 o 
  -1   6  14      258.12      303.97     33.89 o 
   0   6  14       11.84        1.14     19.17 o 
   1   6  14       22.06       11.25     15.28 o 
  -7   7  14       14.48      -14.56     17.76 o 
  -6   7  14        2.40        7.47     21.51 o 
  -5   7  14       29.52       24.15     19.97 o 
  -4   7  14      308.44      409.84     59.91 o 
  -3   7  14       39.82       46.92     17.26 o 
  -2   7  14        8.40       13.88     12.91 o 
  -1   7  14      210.60      240.52     34.11 o 
   0   7  14      153.52      145.20     33.59 o 
  -5   8  14       43.99       45.44     25.56 o 
  -4   8  14        2.61        1.75     18.07 o 
  -3   8  14      130.27      101.56     48.90 o 
  -2   8  14        5.92        3.81     20.40 o 
  -2  -7  15      111.44       82.59     18.25 o 
  -1  -7  15      102.48      138.96     46.06 o 
   0  -7  15       20.15       17.65     11.31 o 
   1  -7  15        2.77        8.00     12.31 o 
   2  -7  15      249.15      244.83     32.14 o 
   3  -7  15       14.14       32.68     15.96 o 
  -3  -6  15       33.80       97.00     26.95 o 
  -2  -6  15        0.21        8.58     10.36 o 
  -1  -6  15      208.29      246.56     29.14 o 
   0  -6  15      184.38      199.68     37.75 o 
   1  -6  15       19.04       16.56     12.17 o 
   2  -6  15        7.00       -5.34     12.06 o 
   3  -6  15      206.08      242.81     62.65 o 
   4  -6  15        1.93       15.80     15.55 o 
  -5  -5  15        3.12      -14.59     27.25 o 
  -4  -5  15       10.91       -0.46     20.55 o 
  -3  -5  15      185.32      216.96     73.06 o 
  -2  -5  15        6.16       12.84      9.37 o 
  -1  -5  15       29.87       14.85     12.87 o 
   0  -5  15      361.08      477.30     50.16 o 
   1  -5  15      552.03      558.63     45.49 o 
   2  -5  15        2.45      -14.54     14.54 o 
   3  -5  15        2.72       -0.35     25.92 o 
   4  -5  15      911.32      927.56    160.91 o 
  -5  -4  15        2.71       18.49     15.05 o 
  -4  -4  15      107.12       92.66     27.59 o 
  -3  -4  15        0.60       -5.13     13.66 o 
  -2  -4  15      416.64      471.57     48.94 o 
  -1  -4  15       25.53       40.13     12.41 o 
   0  -4  15        1.11        6.46     10.43 o 
   1  -4  15      715.12      739.58     60.80 o 
   2  -4  15      445.55      494.13     45.27 o 
   3  -4  15      134.38      125.12     25.50 o 
   4  -4  15      151.24      155.87     28.57 o 
   5  -4  15      206.77      207.05     33.19 o 
  -6  -3  15        1.15        4.30     15.08 o 
  -5  -3  15      215.76      207.23     34.70 o 
  -4  -3  15      144.11      186.11     28.11 o 
  -3  -3  15      176.04      204.42     18.92 o 
  -2  -3  15      214.92      241.60     22.37 o 
  -1  -3  15      301.00      350.65     40.65 o 
   0  -3  15        0.07       -4.49     20.83 o 
   1  -3  15       19.27       -8.36      9.62 o 
   2  -3  15      169.05      191.83     49.51 o 
   3  -3  15       12.74       -4.37     10.83 o 
   4  -3  15        3.82       -8.89     11.34 o 
   5  -3  15        3.97       11.74     33.43 o 
  -7  -2  15      427.18      398.85     73.69 o 
  -6  -2  15        6.64       23.50     15.89 o 
  -5  -2  15        0.05       -7.43     11.38 o 
  -4  -2  15     1032.80      888.28     65.79 o 
  -3  -2  15      278.17      244.82     17.22 o 
  -2  -2  15      147.66      121.92     17.90 o 
  -1  -2  15       70.34      114.04     24.83 o 
   0  -2  15      880.03      848.43     59.19 o 
   1  -2  15        6.43       13.69     13.23 o 
   2  -2  15       40.28       36.26     11.31 o 
   3  -2  15       89.68      135.55     20.14 o 
   4  -2  15       44.51       67.00     14.64 o 
   5  -2  15       95.88       68.43     15.22 o 
  -7  -1  15       86.89       85.56     23.24 o 
  -6  -1  15      363.45      374.77     77.10 o 
  -5  -1  15       27.44       18.04     12.68 o 
  -4  -1  15       31.38       26.51     12.01 o 
  -3  -1  15     1104.03     1077.43    104.22 o 
  -2  -1  15      232.03      203.79     29.56 o 
  -1  -1  15      148.15      161.82     30.59 o 
   0  -1  15     1032.61     1114.72     59.53 o 
   1  -1  15      879.23     1026.48     59.66 o 
   2  -1  15        3.74        6.69     12.97 o 
   3  -1  15      126.99      130.74     34.90 o 
   4  -1  15      412.09      398.78     68.29 o 
   5  -1  15      157.62      113.94     24.95 o 
  -8   0  15        0.44      -11.49     15.74 o 
  -7   0  15      155.81      125.58     19.94 o 
  -6   0  15        1.79       -6.42     12.35 o 
  -5   0  15      187.10      167.49     21.94 o 
  -4   0  15       20.90       31.16     16.04 o 
  -3   0  15        9.61       29.41     25.75 o 
  -2   0  15      706.18      796.91     59.13 o 
  -1   0  15      267.96      359.17     21.51 o 
   0   0  15       21.88       26.17     21.77 o 
   1   0  15      122.42      129.23     33.29 o 
   2   0  15     1400.29     1327.55    113.11 o 
   3   0  15        2.61      -14.18     16.45 o 
   4   0  15        8.64        8.18     10.95 o 
   5   0  15      238.64      311.83     45.01 o 
  -8   1  15      126.67      165.13     31.08 o 
  -7   1  15       49.03       82.86     27.30 o 
  -6   1  15       56.28       67.78     14.65 o 
  -5   1  15        4.17       27.82     11.98 o 
  -4   1  15      400.11      437.83     35.29 o 
  -3   1  15        9.14       65.57     24.50 o 
  -2   1  15      345.66      336.10     25.90 o 
  -1   1  15      485.16      461.52     25.75 o 
   0   1  15      862.94      693.81     31.18 o 
   1   1  15       93.46      147.56     21.91 o 
   2   1  15       11.64       17.64     11.57 o 
   3   1  15      341.18      351.45     44.95 o 
   4   1  15        8.07       10.51     14.38 o 
  -8   2  15       40.93       40.30     17.67 o 
  -7   2  15      362.60      398.50     44.32 o 
  -6   2  15       80.43       90.74     44.70 o 
  -5   2  15        1.30       -0.84     11.80 o 
  -4   2  15       88.88       89.64     16.00 o 
  -3   2  15     1046.45      798.05     83.51 o 
  -2   2  15        3.26       24.77      9.80 o 
  -1   2  15       74.14       83.87     11.18 o 
   0   2  15      195.44      237.70     17.85 o 
   1   2  15      281.21      296.90     23.42 o 
   2   2  15      332.42      280.03     23.06 o 
   3   2  15        6.87        7.40     13.33 o 
   4   2  15      147.55      200.45     28.08 o 
  -8   3  15        7.42       17.06     14.14 o 
  -7   3  15       49.51      133.85     84.71 o 
  -6   3  15      241.13      201.83     26.83 o 
  -5   3  15      238.48      201.50     22.07 o 
  -4   3  15       20.10        1.07      8.60 o 
  -3   3  15      123.88      125.34     12.12 o 
  -2   3  15      500.31      596.26     37.49 o 
  -1   3  15       47.74       85.66     21.21 o 
   0   3  15        3.21        0.29      7.59 o 
   1   3  15      388.38      347.99     61.57 o 
   2   3  15       20.47       23.39     13.69 o 
   3   3  15      265.22      198.82     38.56 o 
  -8   4  15       43.80       23.07     14.51 o 
  -7   4  15       20.43        8.98     15.38 o 
  -6   4  15       61.84       56.86     16.32 o 
  -5   4  15      186.83      193.04     18.77 o 
  -4   4  15      202.43      282.34     39.93 o 
  -3   4  15       36.08       37.84      9.89 o 
  -2   4  15      284.35      276.88     21.94 o 
  -1   4  15      560.63      537.70     75.05 o 
   0   4  15       29.18       14.45     11.89 o 
   1   4  15        1.18        6.66     12.57 o 
   2   4  15      356.57      349.35     61.94 o 
   3   4  15      202.54      162.14     41.23 o 
  -7   5  15      135.71      152.64     39.90 o 
  -6   5  15      180.58      188.12     23.52 o 
  -5   5  15        6.34       13.83     16.05 o 
  -4   5  15      354.09      308.04     29.47 o 
  -3   5  15       32.88       21.40     10.53 o 
  -2   5  15      136.61      124.40     19.05 o 
  -1   5  15      180.10      208.51     25.65 o 
   0   5  15      544.63      583.91     59.19 o 
   1   5  15       30.24       37.91     19.03 o 
   2   5  15      111.25       91.96     24.30 o 
  -7   6  15      107.93       94.34     22.55 o 
  -6   6  15      129.76      122.12     21.25 o 
  -4   6  15       23.17       19.97     18.59 o 
  -3   6  15      442.06      485.41     84.65 o 
  -2   6  15       21.69       26.06     14.78 o 
  -1   6  15       39.97       26.88     27.50 o 
   0   6  15        0.43       15.33     16.36 o 
  -6   7  15       70.40      123.98     40.83 o 
  -5   7  15      432.47      459.40     66.83 o 
  -4   7  15        9.77       35.09     21.48 o 
  -3   7  15        4.68       -2.00     12.81 o 
  -2   7  15       92.65       43.04     23.07 o 
  -1   7  15       31.87       49.80     21.16 o 
   0  -7  16       17.26       29.54     14.92 o 
   1  -7  16      148.44      177.87     26.30 o 
  -3  -6  16       18.63       38.04     26.52 o 
  -2  -6  16       76.24       57.72     21.22 o 
  -1  -6  16       10.06       19.61     10.41 o 
   0  -6  16       13.61        1.15      9.64 o 
   1  -6  16        0.85        5.83     12.79 o 
   2  -6  16      270.91      269.85     34.15 o 
   3  -6  16        2.25      -12.80     12.80 o 
  -4  -5  16      115.21       87.60     31.65 o 
  -2  -5  16        5.37       24.62     11.91 o 
  -1  -5  16      213.00      207.29     38.51 o 
   0  -5  16      238.41      281.86     49.01 o 
   1  -5  16       94.28      109.52     22.02 o 
   2  -5  16       43.43       49.33     17.10 o 
   3  -5  16      277.62      254.91     29.48 o 
   4  -5  16        6.52       18.70     20.43 o 
  -5  -4  16        0.46       10.08     20.59 o 
  -4  -4  16      103.32      157.00     47.25 o 
  -3  -4  16      483.99      423.07     39.90 o 
  -2  -4  16       12.22        8.14     10.26 o 
  -1  -4  16        0.16       11.86     27.05 o 
   0  -4  16      753.47      812.87     66.53 o 
   1  -4  16      349.25      347.40     31.20 o 
   2  -4  16       17.00        8.91     20.39 o 
   3  -4  16       15.30       43.33     17.50 o 
   4  -4  16      275.31      297.61     40.09 o 
  -6  -3  16      127.81      146.45     33.06 o 
  -5  -3  16       18.70       56.22     22.73 o 
  -4  -3  16      115.84      132.74     27.10 o 
  -3  -3  16       64.94      121.52     38.25 o 
  -2  -3  16      722.49      619.09     83.68 o 
  -1  -3  16        3.78       16.95     10.53 o 
   0  -3  16       18.84       -3.88     25.30 o 
   1  -3  16      553.49      642.35     48.62 o 
   2  -3  16      302.64      307.93     56.96 o 
   3  -3  16       43.05       77.54     16.15 o 
   4  -3  16       55.43       63.93     18.68 o 
  -6  -2  16       19.64       38.86     20.18 o 
  -5  -2  16      115.97      134.90     26.71 o 
  -4  -2  16      141.88      151.31     24.95 o 
  -3  -2  16      416.39      399.55     30.27 o 
  -2  -2  16       75.73       66.60     14.04 o 
  -1  -2  16      270.68      288.16     25.28 o 
   0  -2  16       12.63       52.40     21.29 o 
   1  -2  16       56.49      103.53     26.29 o 
   2  -2  16      425.42      380.83     35.49 o 
   3  -2  16        5.54       19.83     12.32 o 
   4  -2  16        8.10       -7.83     15.78 o 
  -7  -1  16      239.48      194.01     44.81 o 
  -6  -1  16        7.42       -2.91     11.75 o 
  -5  -1  16       85.60      116.22     23.73 o 
  -4  -1  16      810.65      807.47     69.68 o 
  -3  -1  16       74.94       53.31     17.99 o 
  -2  -1  16        2.65        6.60      6.17 o 
  -1  -1  16       17.01        4.12     10.60 o 
   0  -1  16      563.27      766.55     49.44 o 
   1  -1  16       91.10       75.62     12.74 o 
   2  -1  16        0.70        1.10     13.86 o 
   3  -1  16       61.73       90.07     27.15 o 
   4  -1  16       99.99      133.67     23.64 o 
  -7   0  16       94.14       79.30     19.94 o 
  -6   0  16      425.21      390.44     44.65 o 
  -5   0  16        2.32       13.07     17.33 o 
  -4   0  16      107.85      100.73     18.53 o 
  -3   0  16      754.51      756.24     38.94 o 
  -2   0  16      584.20      600.87     55.52 o 
  -1   0  16       41.19        8.66      9.76 o 
   0   0  16      393.89      501.28     35.18 o 
   1   0  16      569.06      567.47     40.04 o 
   2   0  16        6.18       10.62      9.04 o 
   3   0  16      186.07      249.14     28.20 o 
   4   0  16      147.78      201.96     33.83 o 
  -7   1  16       27.65       37.94     17.47 o 
  -6   1  16       52.47       12.27     32.49 o 
  -5   1  16      195.78      211.98     23.88 o 
  -4   1  16        0.06        6.70     10.28 o 
  -3   1  16       39.79       39.88      7.76 o 
  -2   1  16      987.36      957.08     55.81 o 
  -1   1  16      244.58      221.32     18.84 o 
   0   1  16       24.34       58.13      8.18 o 
   1   1  16       50.89       44.27     10.44 o 
   2   1  16      716.80      733.54    118.21 o 
   3   1  16        4.22       29.37     13.06 o 
   4   1  16       44.46       55.37     20.55 o 
  -7   2  16        1.67       -7.68     11.91 o 
  -6   2  16       96.83      149.26     23.87 o 
  -5   2  16       15.37       22.01     14.81 o 
  -4   2  16      223.94      249.89     27.41 o 
  -3   2  16        9.74       36.95     13.03 o 
  -2   2  16       45.69       74.21     23.23 o 
  -1   2  16      126.81      135.39     13.13 o 
   0   2  16      255.39      255.33     16.68 o 
   1   2  16      106.48      100.27     26.05 o 
   2   2  16       27.82       25.50     14.72 o 
   3   2  16      233.12      248.07     31.06 o 
  -7   3  16      178.97      192.34     30.13 o 
  -6   3  16       71.87       53.13     14.56 o 
  -5   3  16      133.25      151.56     22.14 o 
  -4   3  16       33.38       50.10     13.11 o 
  -3   3  16      396.08      372.77     52.09 o 
  -2   3  16        2.99       10.58      7.63 o 
  -1   3  16      193.64      136.04     28.18 o 
   0   3  16      184.22      203.36     47.06 o 
   1   3  16       19.18       12.94     11.38 o 
   2   3  16       74.11       31.12     18.65 o 
   3   3  16       52.99       78.75     33.00 o 
  -7   4  16        4.54       -0.70     12.18 o 
  -6   4  16      367.77      308.97     30.52 o 
  -5   4  16      172.08      114.00     19.17 o 
  -4   4  16        2.32       -2.99     10.09 o 
  -3   4  16      275.46      265.59     21.11 o 
  -2   4  16      543.65      586.40     52.11 o 
  -1   4  16        8.19        7.22     19.28 o 
   0   4  16        7.82       11.97     15.47 o 
   1   4  16      339.62      330.06     40.78 o 
   2   4  16       45.42       36.78     23.41 o 
  -7   5  16        4.07      -14.22     14.41 o 
  -6   5  16        2.57      -13.29     13.29 o 
  -5   5  16      322.24      388.46     96.80 o 
  -4   5  16      137.91      144.59     20.44 o 
  -3   5  16       12.11        7.29     11.04 o 
  -2   5  16      272.29      302.14     48.88 o 
  -1   5  16      474.85      483.60     82.37 o 
   0   5  16       11.78       17.10     15.04 o 
   1   5  16       42.21       35.11     16.87 o 
  -6   6  16       39.91       46.03     20.40 o 
  -5   6  16        7.76      -15.88     21.14 o 
  -4   6  16      251.08      282.79     45.78 o 
  -3   6  16       66.25       52.36     23.87 o 
  -2   6  16       80.93       65.53     41.54 o 
  -1   6  16        3.35       19.78     16.33 o 
  -4   7  16       36.80       62.62     21.63 o 
  -3   7  16       95.81       82.93     29.50 o 
  -1  -6  17        3.71        5.07     11.88 o 
   0  -6  17       18.75       12.48     12.69 o 
   1  -6  17      326.99      330.01     45.10 o 
  -3  -5  17       12.61       30.33     24.27 o 
  -2  -5  17       99.78      126.75     22.41 o 
  -1  -5  17       38.59       57.17     17.37 o 
   0  -5  17       45.23       29.11     15.23 o 
   1  -5  17        4.20       11.48     18.74 o 
   2  -5  17      218.72      165.06     28.18 o 
   3  -5  17        3.40       -2.19     14.33 o 
  -4  -4  17      146.66      203.49     53.65 o 
  -3  -4  17        3.94       -8.60     18.59 o 
  -2  -4  17       12.04       35.35     22.34 o 
  -1  -4  17       93.17      132.95     20.32 o 
   0  -4  17      170.26      182.38     32.03 o 
   1  -4  17       94.64      121.44     17.67 o 
   2  -4  17        4.55       -0.37     13.26 o 
   3  -4  17      143.55      186.23     25.82 o 
  -5  -3  17        6.05       42.34     33.03 o 
  -4  -3  17      181.74      169.72     39.27 o 
  -3  -3  17      402.68      502.97     84.74 o 
  -2  -3  17       25.55        5.19      9.64 o 
  -1  -3  17       11.96       26.81     20.48 o 
   0  -3  17      621.20      745.77     58.01 o 
   1  -3  17      135.22      207.19     39.53 o 
   2  -3  17       95.47      107.22     17.49 o 
   3  -3  17       15.44       24.73     26.78 o 
  -6  -2  17      155.43      106.82     29.36 o 
  -5  -2  17       42.15       10.78     16.24 o 
  -4  -2  17      136.51      137.11     28.56 o 
  -3  -2  17      228.87      274.65     47.01 o 
  -2  -2  17      706.16      832.39     57.24 o 
  -1  -2  17       14.42       34.48     11.67 o 
   0  -2  17       52.78       97.81     17.23 o 
   1  -2  17      576.99      584.48     42.48 o 
   2  -2  17       81.51      106.51     24.06 o 
   3  -2  17       72.72       84.28     33.83 o 
   4  -2  17       94.49      117.97     22.57 o 
  -6  -1  17       49.32       60.08     21.47 o 
  -5  -1  17      210.41      180.33     26.82 o 
  -4  -1  17       73.09       86.24     20.47 o 
  -3  -1  17      118.52       93.86     15.64 o 
  -2  -1  17      124.80      133.23     18.50 o 
  -1  -1  17      286.91      280.15     36.65 o 
   0  -1  17       16.98       19.37     17.81 o 
   1  -1  17        9.31       19.43      9.83 o 
   2  -1  17      234.58      206.02     29.93 o 
   3  -1  17       67.19       70.30     14.48 o 
  -7   0  17      198.47      181.02     30.60 o 
  -6   0  17       26.57       15.89     13.83 o 
  -5   0  17       61.08       93.34     22.08 o 
  -4   0  17      567.55      481.56     73.57 o 
  -3   0  17       42.90       42.66      9.16 o 
  -2   0  17      188.43      191.89     34.17 o 
  -1   0  17       42.87       70.92     12.77 o 
   0   0  17      346.93      442.42     35.26 o 
   1   0  17       76.05       91.91     13.72 o 
   2   0  17      154.18      153.26     20.47 o 
   3   0  17       64.93       35.49     14.01 o 
  -7   1  17       69.82       45.99     19.81 o 
  -6   1  17      433.62      383.30     37.72 o 
  -5   1  17       36.21       26.64     22.64 o 
  -4   1  17      141.32      120.83     20.30 o 
  -3   1  17      500.26      553.99     48.73 o 
  -2   1  17      183.16      236.60     34.87 o 
  -1   1  17      143.42      138.52     18.77 o 
   0   1  17      121.01      127.26     16.19 o 
   1   1  17      144.48      124.88     18.17 o 
   2   1  17        1.86       -1.17      9.99 o 
   3   1  17      229.34      195.07     27.53 o 
  -7   2  17       14.22        9.44     17.64 o 
  -6   2  17      183.48      181.34     27.87 o 
  -5   2  17      114.85      182.53     26.49 o 
  -4   2  17       79.36      102.27     19.73 o 
  -3   2  17        2.36        7.58     10.43 o 
  -2   2  17      691.51      623.43     40.36 o 
  -1   2  17      153.76      122.21     28.28 o 
   0   2  17        6.90        6.09     10.28 o 
   1   2  17        2.57       67.69     17.97 o 
   2   2  17      353.75      344.03     44.64 o 
  -7   3  17        1.88      -12.52     12.52 o 
  -6   3  17       64.52      101.87     44.63 o 
  -5   3  17       16.14       25.91     14.07 o 
  -4   3  17      434.44      329.47     33.63 o 
  -3   3  17        4.78        7.53     12.38 o 
  -2   3  17        7.36        2.98      7.71 o 
  -1   3  17      260.48      287.27     55.70 o 
   0   3  17      191.82      232.19     27.41 o 
   1   3  17       17.24       31.31     22.52 o 
   2   3  17       76.42       73.65     30.88 o 
  -6   4  17       25.40        3.20     12.91 o 
  -5   4  17       26.38       28.35     15.27 o 
  -4   4  17       27.02       45.21     22.40 o 
  -3   4  17      169.73      211.34     23.02 o 
  -2   4  17       33.12       14.29     14.12 o 
  -1   4  17       16.30       17.33     12.27 o 
   0   4  17      186.57      198.06     36.87 o 
   1   4  17        0.76       15.67     18.37 o 
  -6   5  17      190.80      224.12     33.68 o 
  -5   5  17      108.23       77.33     26.45 o 
  -4   5  17        2.00        9.03      9.89 o 
  -3   5  17       43.27       34.69     20.52 o 
  -2   5  17      169.71      142.92     25.15 o 
  -1   5  17      136.11      145.75     63.83 o 
   0   5  17       66.81       32.54     15.66 o 
  -5   6  17      236.23      268.08     58.90 o 
  -4   6  17       67.52       86.61     22.40 o 
  -3   6  17       77.92      102.84     30.26 o 
  -2   6  17       80.31       88.37     26.27 o 
  -2  -5  18       25.57       26.82     19.69 o 
  -1  -5  18       33.64       42.20     18.06 o 
   0  -5  18       83.97       65.34     20.26 o 
   1  -5  18      351.75      352.87     62.22 o 
  -3  -4  18        9.96       -1.08     14.66 o 
  -2  -4  18       74.54       70.76     27.62 o 
  -1  -4  18      145.54      177.39     59.99 o 
   0  -4  18      163.50      172.63     27.44 o 
   1  -4  18        6.75        0.76     10.92 o 
   2  -4  18      332.88      330.83     46.87 o 
  -4  -3  18      195.02      239.53     50.14 o 
  -3  -3  18        0.14      -31.74     31.74 o 
  -2  -3  18       37.08       32.00     12.74 o 
  -1  -3  18      128.34      182.61     50.74 o 
   0  -3  18      113.68      174.85     27.33 o 
   1  -3  18       75.22       59.02     16.85 o 
   2  -3  18        7.76       17.06     12.08 o 
  -5  -2  18        2.79       29.96     23.44 o 
  -4  -2  18      253.92      304.24     66.80 o 
  -3  -2  18      279.94      270.69     58.35 o 
  -2  -2  18       49.17       60.56     35.04 o 
  -1  -2  18        1.31       71.73     53.38 o 
   0  -2  18      194.08      174.83     21.61 o 
   1  -2  18       77.45      109.56     66.55 o 
   2  -2  18      233.53      278.25     31.79 o 
   3  -2  18       22.68       21.14     13.13 o 
  -6  -1  18      224.66      233.73     37.95 o 
  -5  -1  18       53.20       39.93     18.72 o 
  -4  -1  18        2.24       29.80     27.19 o 
  -3  -1  18      258.66      302.27     60.84 o 
  -2  -1  18      362.14      271.36     28.33 o 
  -1  -1  18       40.39       46.86     11.72 o 
   0  -1  18        4.58       -7.04     30.53 o 
   1  -1  18      658.12      743.09     67.40 o 
   2  -1  18       22.66       27.24     13.57 o 
   3  -1  18       35.87       16.35     12.99 o 
  -6   0  18       38.96       50.41     25.29 o 
  -5   0  18      308.21      322.76     39.72 o 
  -4   0  18        5.73      -12.87     12.87 o 
  -3   0  18      139.35      132.59     18.11 o 
  -2   0  18      214.17      255.69     33.44 o 
  -1   0  18      170.74      229.17     22.95 o 
   0   0  18        9.95       -1.65      9.14 o 
   1   0  18        0.27       -1.90      9.42 o 
   2   0  18      196.53      175.90     22.34 o 
  -6   1  18       56.84       53.44     18.14 o 
  -5   1  18       19.50       10.41     13.01 o 
  -4   1  18      370.70      416.98     46.18 o 
  -3   1  18       25.38       38.81     14.48 o 
  -2   1  18      108.89       97.09     11.73 o 
  -1   1  18        1.40        2.87     23.04 o 
   0   1  18      182.79      158.59     26.50 o 
   1   1  18        9.41       10.49     10.98 o 
   2   1  18       27.74        9.99     14.13 o 
  -6   2  18      501.64      542.96     60.77 o 
  -5   2  18        1.56      -14.37     14.37 o 
  -4   2  18        4.25       19.79     15.33 o 
  -3   2  18      441.19      394.51     37.12 o 
  -2   2  18       29.47       11.22      7.46 o 
  -1   2  18       95.75      112.16     13.18 o 
   0   2  18       21.71       30.29     14.29 o 
   1   2  18      161.13      145.42     26.24 o 
  -6   3  18      182.77      185.04     31.49 o 
  -5   3  18      174.95      149.71     25.79 o 
  -4   3  18       21.22       -0.26     10.71 o 
  -3   3  18       46.81       40.24     15.63 o 
  -2   3  18      260.02      250.84     27.68 o 
  -1   3  18       48.47       47.38     12.79 o 
   0   3  18       22.28      -13.55     18.40 o 
   1   3  18       32.46       43.54     25.75 o 
  -6   4  18        0.35       12.35     22.40 o 
  -5   4  18        2.73       11.48     13.33 o 
  -4   4  18      277.97      265.93     34.57 o 
  -3   4  18        9.01       -4.18     12.11 o 
  -2   4  18        1.59       -5.19     11.31 o 
  -1   4  18      128.82      141.06     37.70 o 
   0   4  18       42.82       73.40     32.02 o 
  -4   5  18       50.95       45.32     25.78 o 
  -3   5  18       48.12       43.69     20.65 o 
  -2   5  18       62.40      114.42     29.96 o 
  -1  -4  19       71.83       96.87     45.06 o 
   0  -4  19       85.59      163.04     29.24 o 
  -2  -3  19      154.87      225.92     37.82 o 
  -1  -3  19      147.43      119.44     22.09 o 
   0  -3  19       54.13       63.84     18.23 o 
   1  -3  19       56.03       48.54     14.96 o 
  -4  -2  19      132.20      139.31     38.53 o 
  -3  -2  19       17.31       58.87     31.83 o 
  -2  -2  19      107.12       89.69     28.94 o 
  -1  -2  19       95.11      104.22     18.44 o 
   0  -2  19        5.80       30.55     13.74 o 
   1  -2  19       94.44      100.77     20.24 o 
  -5  -1  19        0.52      -17.91     22.83 o 
  -4  -1  19       64.71       92.51     30.51 o 
  -3  -1  19      157.19      251.64     55.70 o 
  -2  -1  19       55.13       91.83     13.62 o 
  -1  -1  19       14.48       16.68     10.41 o 
   0  -1  19      354.82      370.20     33.46 o 
   1  -1  19        0.65       -3.60     12.40 o 
  -5   0  19        1.36        8.94     21.29 o 
  -4   0  19        0.34       34.66     27.50 o 
  -3   0  19      302.54      395.31     70.48 o 
  -2   0  19      398.42      441.85     34.02 o 
  -1   0  19       29.20        7.13     19.68 o 
   0   0  19       27.56       25.21     15.56 o 
   1   0  19      500.95      534.37     39.91 o 
  -5   1  19      342.67      286.74     39.16 o 
  -4   1  19       11.14       26.28     15.94 o 
  -3   1  19       27.98       -6.24     16.65 o 
  -2   1  19       38.26       63.42     37.78 o 
  -1   1  19      492.42      510.84     64.80 o 
   0   1  19       31.45       34.31     12.08 o 
   1   1  19       44.45       12.90     11.37 o 
  -5   2  19        2.25       11.13     14.78 o 
  -4   2  19       92.46      128.51     25.83 o 
  -3   2  19       21.27       25.80     14.61 o 
  -2   2  19       70.82       68.37     16.84 o 
  -1   2  19       10.74       13.33     11.98 o 
   0   2  19       59.90       23.17     14.81 o 
  -5   3  19        7.09       12.68     14.97 o 
  -4   3  19        3.85      -16.38     16.38 o 
  -3   3  19       44.21       32.56     16.12 o 
  -1   3  19      152.44      212.40     43.23 o 
  -4   4  19        5.33        4.36     16.13 o 
  -3   4  19        3.01       -9.25     18.96 o 
  -2   4  19      169.38      165.67     34.20 o 
  -2  -2  20       97.67      106.98     32.23 o 
  -1  -2  20       28.92       27.26     12.80 o 
  -3  -1  20        7.05       22.15     21.63 o 
  -2  -1  20       34.73       44.00     24.24 o 
  -1  -1  20      312.46      330.39     34.72 o 
   0  -1  20        5.80        9.83     10.93 o 
  -4   0  20       75.81       58.84     27.50 o 
  -3   0  20      239.12      185.06     42.58 o 
  -2   0  20      246.52      309.34     54.38 o 
  -1   0  20        4.69        6.22     20.55 o 
   0   0  20      206.54      275.31     29.66 o 
  -4   1  20       39.30       18.53     21.32 o 
  -3   1  20      123.88      114.51     38.81 o 
  -2   1  20      326.76      358.19     56.84 o 
  -1   1  20       29.30       -0.82     15.88 o 
  -3   2  20       24.50       12.14     22.03 o 
                                                 
